# Supplementary material for: Whole-Genome Sequences of Five Acinetobacter baumannii Strains From a Child With Leukemia M2
Source: Front Microbiol. 2019 Feb 6;10:132. doi: 10.3389/fmicb.2019.00132 (PMC6372515; doi:10.3389/fmicb.2019.00132)
Supplement: Supplementary file 2 [file Table_2.XLSX]

## Sheet: Accession numbers
Supplementary Table 2. Accession numbers
STRAIN	ACCESSION NUMBER
810CP	CP026338.1- CP026340.1
4113	MSDA01000001.1 – MSDA01000082.1
11502	MSCX01000001.1 – MSCX01000085.1
11510	CP018861.2 – CP018862.2
11536	MSCY01000001.1 – MSCY01000066.1
11547	MSDB01000001.1 – MSDB01000084.1
11551	MSDC01000001.1 – MSDC01000066.1
11598	MSCZ01000001.1 – MSCZ01000091.1
11606	MSDD01000001.1 – MSDD01000070.1
433H	RYVU00000000
434H	RYVT00000000
483H	RYVS00000000
A2	RYVR00000000

## Sheet: Accession Numbers_ST758
STRAIN	ACCESSION NUMBER
810CP	CP026338.1
810CP	CP026339.1
810CP	CP026340.1
4113	MSDA01000001.1
4113	MSDA01000002.1
4113	MSDA01000003.1
4113	MSDA01000004.1
4113	MSDA01000005.1
4113	MSDA01000006.1
4113	MSDA01000007.1
4113	MSDA01000008.1
4113	MSDA01000009.1
4113	MSDA01000010.1
4113	MSDA01000011.1
4113	MSDA01000012.1
4113	MSDA01000013.1
4113	MSDA01000014.1
4113	MSDA01000015.1
4113	MSDA01000016.1
4113	MSDA01000017.1
4113	MSDA01000018.1
4113	MSDA01000019.1
4113	MSDA01000020.1
4113	MSDA01000021.1
4113	MSDA01000022.1
4113	MSDA01000023.1
4113	MSDA01000024.1
4113	MSDA01000025.1
4113	MSDA01000026.1
4113	MSDA01000027.1
4113	MSDA01000028.1
4113	MSDA01000029.1
4113	MSDA01000030.1
4113	MSDA01000031.1
4113	MSDA01000032.1
4113	MSDA01000033.1
4113	MSDA01000034.1
4113	MSDA01000035.1
4113	MSDA01000036.1
4113	MSDA01000037.1
4113	MSDA01000038.1
4113	MSDA01000039.1
4113	MSDA01000040.1
4113	MSDA01000041.1
4113	MSDA01000042.1
4113	MSDA01000043.1
4113	MSDA01000044.1
4113	MSDA01000045.1
4113	MSDA01000046.1
4113	MSDA01000047.1
4113	MSDA01000048.1
4113	MSDA01000049.1
4113	MSDA01000050.1
4113	MSDA01000051.1
4113	MSDA01000052.1
4113	MSDA01000053.1
4113	MSDA01000054.1
4113	MSDA01000055.1
4113	MSDA01000056.1
4113	MSDA01000057.1
4113	MSDA01000058.1
4113	MSDA01000059.1
4113	MSDA01000060.1
4113	MSDA01000061.1
4113	MSDA01000062.1
4113	MSDA01000063.1
4113	MSDA01000064.1
4113	MSDA01000065.1
4113	MSDA01000066.1
4113	MSDA01000067.1
4113	MSDA01000068.1
4113	MSDA01000069.1
4113	MSDA01000070.1
4113	MSDA01000071.1
4113	MSDA01000072.1
4113	MSDA01000073.1
4113	MSDA01000074.1
4113	MSDA01000075.1
4113	MSDA01000076.1
4113	MSDA01000077.1
4113	MSDA01000078.1
4113	MSDA01000079.1
4113	MSDA01000080.1
4113	MSDA01000081.1
4113	MSDA01000082.1
11502	MSCX01000001.1
11502	MSCX01000002.1
11502	MSCX01000003.1
11502	MSCX01000004.1
11502	MSCX01000005.1
11502	MSCX01000006.1
11502	MSCX01000007.1
11502	MSCX01000008.1
11502	MSCX01000009.1
11502	MSCX01000010.1
11502	MSCX01000011.1
11502	MSCX01000012.1
11502	MSCX01000013.1
11502	MSCX01000014.1
11502	MSCX01000015.1
11502	MSCX01000016.1
11502	MSCX01000017.1
11502	MSCX01000018.1
11502	MSCX01000019.1
11502	MSCX01000020.1
11502	MSCX01000021.1
11502	MSCX01000022.1
11502	MSCX01000023.1
11502	MSCX01000024.1
11502	MSCX01000025.1
11502	MSCX01000026.1
11502	MSCX01000027.1
11502	MSCX01000028.1
11502	MSCX01000029.1
11502	MSCX01000030.1
11502	MSCX01000031.1
11502	MSCX01000032.1
11502	MSCX01000033.1
11502	MSCX01000034.1
11502	MSCX01000035.1
11502	MSCX01000036.1
11502	MSCX01000037.1
11502	MSCX01000038.1
11502	MSCX01000039.1
11502	MSCX01000040.1
11502	MSCX01000041.1
11502	MSCX01000042.1
11502	MSCX01000043.1
11502	MSCX01000044.1
11502	MSCX01000045.1
11502	MSCX01000046.1
11502	MSCX01000047.1
11502	MSCX01000048.1
11502	MSCX01000049.1
11502	MSCX01000050.1
11502	MSCX01000051.1
11502	MSCX01000052.1
11502	MSCX01000053.1
11502	MSCX01000054.1
11502	MSCX01000055.1
11502	MSCX01000056.1
11502	MSCX01000057.1
11502	MSCX01000058.1
11502	MSCX01000059.1
11502	MSCX01000060.1
11502	MSCX01000061.1
11502	MSCX01000062.1
11502	MSCX01000063.1
11502	MSCX01000064.1
11502	MSCX01000065.1
11502	MSCX01000066.1
11502	MSCX01000067.1
11502	MSCX01000068.1
11502	MSCX01000069.1
11502	MSCX01000070.1
11502	MSCX01000071.1
11502	MSCX01000072.1
11502	MSCX01000073.1
11502	MSCX01000074.1
11502	MSCX01000075.1
11502	MSCX01000076.1
11502	MSCX01000077.1
11502	MSCX01000078.1
11502	MSCX01000079.1
11502	MSCX01000080.1
11502	MSCX01000081.1
11502	MSCX01000082.1
11502	MSCX01000083.1
11502	MSCX01000084.1
11502	MSCX01000085.1
11510	CP018861.2
11510	CP018862.2
11536	MSCY01000001.1
11536	MSCY01000002.1
11536	MSCY01000003.1
11536	MSCY01000004.1
11536	MSCY01000005.1
11536	MSCY01000006.1
11536	MSCY01000007.1
11536	MSCY01000008.1
11536	MSCY01000009.1
11536	MSCY01000010.1
11536	MSCY01000011.1
11536	MSCY01000012.1
11536	MSCY01000013.1
11536	MSCY01000014.1
11536	MSCY01000015.1
11536	MSCY01000016.1
11536	MSCY01000017.1
11536	MSCY01000018.1
11536	MSCY01000019.1
11536	MSCY01000020.1
11536	MSCY01000021.1
11536	MSCY01000022.1
11536	MSCY01000023.1
11536	MSCY01000024.1
11536	MSCY01000025.1
11536	MSCY01000026.1
11536	MSCY01000027.1
11536	MSCY01000028.1
11536	MSCY01000029.1
11536	MSCY01000030.1
11536	MSCY01000031.1
11536	MSCY01000032.1
11536	MSCY01000033.1
11536	MSCY01000034.1
11536	MSCY01000035.1
11536	MSCY01000036.1
11536	MSCY01000037.1
11536	MSCY01000038.1
11536	MSCY01000039.1
11536	MSCY01000040.1
11536	MSCY01000041.1
11536	MSCY01000042.1
11536	MSCY01000043.1
11536	MSCY01000044.1
11536	MSCY01000045.1
11536	MSCY01000046.1
11536	MSCY01000047.1
11536	MSCY01000048.1
11536	MSCY01000049.1
11536	MSCY01000050.1
11536	MSCY01000051.1
11536	MSCY01000052.1
11536	MSCY01000053.1
11536	MSCY01000054.1
11536	MSCY01000055.1
11536	MSCY01000056.1
11536	MSCY01000057.1
11536	MSCY01000058.1
11536	MSCY01000059.1
11536	MSCY01000060.1
11536	MSCY01000061.1
11536	MSCY01000062.1
11536	MSCY01000063.1
11536	MSCY01000064.1
11536	MSCY01000065.1
11536	MSCY01000066.1
11547	MSDB01000001.1
11547	MSDB01000002.1
11547	MSDB01000003.1
11547	MSDB01000004.1
11547	MSDB01000005.1
11547	MSDB01000006.1
11547	MSDB01000007.1
11547	MSDB01000008.1
11547	MSDB01000009.1
11547	MSDB01000010.1
11547	MSDB01000011.1
11547	MSDB01000012.1
11547	MSDB01000013.1
11547	MSDB01000014.1
11547	MSDB01000015.1
11547	MSDB01000016.1
11547	MSDB01000017.1
11547	MSDB01000018.1
11547	MSDB01000019.1
11547	MSDB01000020.1
11547	MSDB01000021.1
11547	MSDB01000022.1
11547	MSDB01000023.1
11547	MSDB01000024.1
11547	MSDB01000025.1
11547	MSDB01000026.1
11547	MSDB01000027.1
11547	MSDB01000028.1
11547	MSDB01000029.1
11547	MSDB01000030.1
11547	MSDB01000031.1
11547	MSDB01000032.1
11547	MSDB01000033.1
11547	MSDB01000034.1
11547	MSDB01000035.1
11547	MSDB01000036.1
11547	MSDB01000037.1
11547	MSDB01000038.1
11547	MSDB01000039.1
11547	MSDB01000040.1
11547	MSDB01000041.1
11547	MSDB01000042.1
11547	MSDB01000043.1
11547	MSDB01000044.1
11547	MSDB01000045.1
11547	MSDB01000046.1
11547	MSDB01000047.1
11547	MSDB01000048.1
11547	MSDB01000049.1
11547	MSDB01000050.1
11547	MSDB01000051.1
11547	MSDB01000052.1
11547	MSDB01000053.1
11547	MSDB01000054.1
11547	MSDB01000055.1
11547	MSDB01000056.1
11547	MSDB01000057.1
11547	MSDB01000058.1
11547	MSDB01000059.1
11547	MSDB01000060.1
11547	MSDB01000061.1
11547	MSDB01000062.1
11547	MSDB01000063.1
11547	MSDB01000064.1
11547	MSDB01000065.1
11547	MSDB01000066.1
11547	MSDB01000067.1
11547	MSDB01000068.1
11547	MSDB01000069.1
11547	MSDB01000070.1
11547	MSDB01000071.1
11547	MSDB01000072.1
11547	MSDB01000073.1
11547	MSDB01000074.1
11547	MSDB01000075.1
11547	MSDB01000076.1
11547	MSDB01000077.1
11547	MSDB01000078.1
11547	MSDB01000079.1
11547	MSDB01000080.1
11547	MSDB01000081.1
11547	MSDB01000082.1
11547	MSDB01000083.1
11547	MSDB01000084.1
11551	MSDC01000001.1
11551	MSDC01000002.1
11551	MSDC01000003.1
11551	MSDC01000004.1
11551	MSDC01000005.1
11551	MSDC01000006.1
11551	MSDC01000007.1
11551	MSDC01000008.1
11551	MSDC01000009.1
11551	MSDC01000010.1
11551	MSDC01000011.1
11551	MSDC01000012.1
11551	MSDC01000013.1
11551	MSDC01000014.1
11551	MSDC01000015.1
11551	MSDC01000016.1
11551	MSDC01000017.1
11551	MSDC01000018.1
11551	MSDC01000019.1
11551	MSDC01000020.1
11551	MSDC01000021.1
11551	MSDC01000022.1
11551	MSDC01000023.1
11551	MSDC01000024.1
11551	MSDC01000025.1
11551	MSDC01000026.1
11551	MSDC01000027.1
11551	MSDC01000028.1
11551	MSDC01000029.1
11551	MSDC01000030.1
11551	MSDC01000031.1
11551	MSDC01000032.1
11551	MSDC01000033.1
11551	MSDC01000034.1
11551	MSDC01000035.1
11551	MSDC01000036.1
11551	MSDC01000037.1
11551	MSDC01000038.1
11551	MSDC01000039.1
11551	MSDC01000040.1
11551	MSDC01000041.1
11551	MSDC01000042.1
11551	MSDC01000043.1
11551	MSDC01000044.1
11551	MSDC01000045.1
11551	MSDC01000046.1
11551	MSDC01000047.1
11551	MSDC01000048.1
11551	MSDC01000049.1
11551	MSDC01000050.1
11551	MSDC01000051.1
11551	MSDC01000052.1
11551	MSDC01000053.1
11551	MSDC01000054.1
11551	MSDC01000055.1
11551	MSDC01000056.1
11551	MSDC01000057.1
11551	MSDC01000058.1
11551	MSDC01000059.1
11551	MSDC01000060.1
11551	MSDC01000061.1
11551	MSDC01000062.1
11551	MSDC01000063.1
11551	MSDC01000064.1
11551	MSDC01000065.1
11551	MSDC01000066.1
11598	MSCZ01000001.1
11598	MSCZ01000002.1
11598	MSCZ01000003.1
11598	MSCZ01000004.1
11598	MSCZ01000005.1
11598	MSCZ01000006.1
11598	MSCZ01000007.1
11598	MSCZ01000008.1
11598	MSCZ01000009.1
11598	MSCZ01000010.1
11598	MSCZ01000011.1
11598	MSCZ01000012.1
11598	MSCZ01000013.1
11598	MSCZ01000014.1
11598	MSCZ01000015.1
11598	MSCZ01000016.1
11598	MSCZ01000017.1
11598	MSCZ01000018.1
11598	MSCZ01000019.1
11598	MSCZ01000020.1
11598	MSCZ01000021.1
11598	MSCZ01000022.1
11598	MSCZ01000023.1
11598	MSCZ01000024.1
11598	MSCZ01000025.1
11598	MSCZ01000026.1
11598	MSCZ01000027.1
11598	MSCZ01000028.1
11598	MSCZ01000029.1
11598	MSCZ01000030.1
11598	MSCZ01000031.1
11598	MSCZ01000032.1
11598	MSCZ01000033.1
11598	MSCZ01000034.1
11598	MSCZ01000035.1
11598	MSCZ01000036.1
11598	MSCZ01000037.1
11598	MSCZ01000038.1
11598	MSCZ01000039.1
11598	MSCZ01000040.1
11598	MSCZ01000041.1
11598	MSCZ01000042.1
11598	MSCZ01000043.1
11598	MSCZ01000044.1
11598	MSCZ01000045.1
11598	MSCZ01000046.1
11598	MSCZ01000047.1
11598	MSCZ01000048.1
11598	MSCZ01000049.1
11598	MSCZ01000050.1
11598	MSCZ01000051.1
11598	MSCZ01000052.1
11598	MSCZ01000053.1
11598	MSCZ01000054.1
11598	MSCZ01000055.1
11598	MSCZ01000056.1
11598	MSCZ01000057.1
11598	MSCZ01000058.1
11598	MSCZ01000059.1
11598	MSCZ01000060.1
11598	MSCZ01000061.1
11598	MSCZ01000062.1
11598	MSCZ01000063.1
11598	MSCZ01000064.1
11598	MSCZ01000065.1
11598	MSCZ01000066.1
11598	MSCZ01000067.1
11598	MSCZ01000068.1
11598	MSCZ01000069.1
11598	MSCZ01000070.1
11598	MSCZ01000071.1
11598	MSCZ01000072.1
11598	MSCZ01000073.1
11598	MSCZ01000074.1
11598	MSCZ01000075.1
11598	MSCZ01000076.1
11598	MSCZ01000077.1
11598	MSCZ01000078.1
11598	MSCZ01000079.1
11598	MSCZ01000080.1
11598	MSCZ01000081.1
11598	MSCZ01000082.1
11598	MSCZ01000083.1
11598	MSCZ01000084.1
11598	MSCZ01000085.1
11598	MSCZ01000086.1
11598	MSCZ01000087.1
11598	MSCZ01000088.1
11598	MSCZ01000089.1
11598	MSCZ01000090.1
11598	MSCZ01000091.1
11606	MSDD01000001.1
11606	MSDD01000002.1
11606	MSDD01000003.1
11606	MSDD01000004.1
11606	MSDD01000005.1
11606	MSDD01000006.1
11606	MSDD01000007.1
11606	MSDD01000008.1
11606	MSDD01000009.1
11606	MSDD01000010.1
11606	MSDD01000011.1
11606	MSDD01000012.1
11606	MSDD01000013.1
11606	MSDD01000014.1
11606	MSDD01000015.1
11606	MSDD01000016.1
11606	MSDD01000017.1
11606	MSDD01000018.1
11606	MSDD01000019.1
11606	MSDD01000020.1
11606	MSDD01000021.1
11606	MSDD01000022.1
11606	MSDD01000023.1
11606	MSDD01000024.1
11606	MSDD01000025.1
11606	MSDD01000026.1
11606	MSDD01000027.1
11606	MSDD01000028.1
11606	MSDD01000029.1
11606	MSDD01000030.1
11606	MSDD01000031.1
11606	MSDD01000032.1
11606	MSDD01000033.1
11606	MSDD01000034.1
11606	MSDD01000035.1
11606	MSDD01000036.1
11606	MSDD01000037.1
11606	MSDD01000038.1
11606	MSDD01000039.1
11606	MSDD01000040.1
11606	MSDD01000041.1
11606	MSDD01000042.1
11606	MSDD01000043.1
11606	MSDD01000044.1
11606	MSDD01000045.1
11606	MSDD01000046.1
11606	MSDD01000047.1
11606	MSDD01000048.1
11606	MSDD01000049.1
11606	MSDD01000050.1
11606	MSDD01000051.1
11606	MSDD01000052.1
11606	MSDD01000053.1
11606	MSDD01000054.1
11606	MSDD01000055.1
11606	MSDD01000056.1
11606	MSDD01000057.1
11606	MSDD01000058.1
11606	MSDD01000059.1
11606	MSDD01000060.1
11606	MSDD01000061.1
11606	MSDD01000062.1
11606	MSDD01000063.1
11606	MSDD01000064.1
11606	MSDD01000065.1
11606	MSDD01000066.1
11606	MSDD01000067.1
11606	MSDD01000068.1
11606	MSDD01000069.1
11606	MSDD01000070.1
