# Supplementary material for: Whole-Genome Sequences of Five Acinetobacter baumannii Strains From a Child With Leukemia M2
Source: Front Microbiol. 2019 Feb 6;10:132. doi: 10.3389/fmicb.2019.00132 (PMC6372515; doi:10.3389/fmicb.2019.00132)
Supplement: Supplementary file 3 [file Table_3.XLSX]

## Sheet: Hoja1
Supplemetary Table 3 Insertion sequences identified in A. baumannii 810CP genome
Query id	Subjet id	%identity	Aligment length	Mismatches	Gap opens	Query start	Query end	Subjet start	Subject end	e value	Bit score
Chromosome	ISAba43	98.91	2655	29	0	265428	268082	1	2655	0	5033
Chromosome	ISAba1	99.75	1180	3	0	3128161	3129340	1180	1	0	2315
Chromosome	ISAba1	99.75	1180	3	0	1186563	1187742	1	1180	0	2315
Chromosome	ISAba1	99.41	1180	7	0	275135	276314	1	1180	0	2284
Chromosome	ISAba1	99.41	1180	7	0	716803	717982	1	1180	0	2284
Chromosome	ISAba1	99.41	1180	7	0	1894257	1895436	1	1180	0	2284
Chromosome	ISAba1	99.41	1180	7	0	2138176	2139355	1180	1	0	2284
Chromosome	ISAba1	99.41	1180	7	0	680563	681742	1180	1	0	2284
Chromosome	ISAba1	99.41	1180	7	0	256895	258074	1180	1	0	2284
Chromosome	ISAba12	97.11	1039	30	0	2391115	2392153	1039	1	0	1822
Chromosome	IS17	96.35	1040	37	1	2391115	2392153	1040	1	0	1752
Chromosome	ISAba27	100	883	0	0	3974482	3975364	883	1	0	1750
Chromosome	ISAba27	100	883	0	0	2251865	2252747	883	1	0	1750
Chromosome	ISAba27	100	883	0	0	2250916	2251798	883	1	0	1750
Chromosome	ISAba27	100	883	0	0	2046403	2047285	1	883	0	1750
Chromosome	ISAba27	100	883	0	0	2041580	2042462	883	1	0	1750
Chromosome	ISAba27	100	883	0	0	2325258	2326140	1	883	0	1750
Chromosome	ISAba27	100	883	0	0	1608844	1609726	883	1	0	1750
Chromosome	ISAba27	100	883	0	0	2563093	2563975	1	883	0	1750
Chromosome	ISAba27	100	883	0	0	2672883	2673765	1	883	0	1750
Chromosome	ISAba27	100	883	0	0	1358325	1359207	883	1	0	1750
Chromosome	ISAba27	100	883	0	0	1321158	1322040	883	1	0	1750
Chromosome	ISAba27	100	883	0	0	2868858	2869740	1	883	0	1750
Chromosome	ISAba27	100	883	0	0	3038470	3039352	1	883	0	1750
Chromosome	ISAba27	100	883	0	0	3174940	3175822	1	883	0	1750
Chromosome	ISAba27	100	883	0	0	233958	234840	883	1	0	1750
Chromosome	ISAba27	100	838	0	0	2390277	2391114	1	838	0	1661
Chromosome	ISAba33	88.36	1177	137	0	275138	276314	4	1180	0	1247
Chromosome	ISAba33	88.36	1177	137	0	716806	717982	4	1180	0	1247
Chromosome	ISAba33	88.36	1177	137	0	1894260	1895436	4	1180	0	1247
Chromosome	ISAba33	88.36	1177	137	0	2138176	2139352	1180	4	0	1247
Chromosome	ISAba33	88.36	1177	137	0	680563	681739	1180	4	0	1247
Chromosome	ISAba33	88.36	1177	137	0	256895	258071	1180	4	0	1247
Chromosome	ISAba33	88.28	1177	138	0	3128161	3129337	1180	4	0	1239
Chromosome	ISAba33	88.28	1177	138	0	1186566	1187742	4	1180	0	1239
Chromosome	ISAba40	81.91	1039	188	0	2391115	2392153	1039	1	1e-158	569
Chromosome	ISAba7	80.62	965	187	0	2391189	2392153	965	1	7e-117	430
pAba810CPb	ISAba27	100	883	0	0	15213	16095	883	1	0	1750
