# Supplementary material for: Whole-Genome Sequences of Five Acinetobacter baumannii Strains From a Child With Leukemia M2
Source: Front Microbiol. 2019 Feb 6;10:132. doi: 10.3389/fmicb.2019.00132 (PMC6372515; doi:10.3389/fmicb.2019.00132)
Supplement: Supplementary file 4 [file Table_4.xlsx]

## Sheet: Genes encoding
Supplementary Table 4. Virulence genes identified in A. baumannii genome
GENE	GENE PRODUCT DESCRIPTION
AB57_0986	Iron ABC transporter permease [Acinetobacter baumannii AB0057]
AB57_0989	Outer membrane receptor proteins, mostly Fe transport [Inorganic ion transport and metabolism] [Acinetobacter baumannii AB0057]
AB57_0992	Protein of unknown function (DUF454). Predicted membrane protein [Acinetobacter baumannii AB0057]
ABD1_00540	polysaccharide biosynthesis protein [Capsule (CVF775) ] [Acinetobacter baumannii D1279779]
ABD1_00560	(rfpB) putative galactosyltransferase [O-antigen]
ABD1_00570	Glycosyl transferase possibly involved in cell wall biosynthesis [Acinetobacter baumannii D1279779]
ABD1_00590	Capsular polysaccharide biosynthesis protein [Capsule (CVF775) ] [Acinetobacter baumannii D1279779]
ABK1_0084	Polysaccharide export protein [Capsule (CVF775) ] [Acinetobacter baumannii 1656-2]
ABTJ_03743	Phosphomannomutase carbohydrate metabolic process [Acinetobacter baumannii MDR-TJ]
ABTJ_03744	UDP-glucose-4-epimerase carbohydrate metabolic process [Acinetobacter baumannii MDR-TJ]
ABTJ_03745	Glucose-6-phosphate isomerase carbohydrate metabolic process [Acinetobacter baumannii MDR-TJ]
ABTJ_03746	Nucleotide sugar dehydrogenase carbohydrate metabolic process [Acinetobacter baumannii MDR-TJ]
ABTJ_03747	UTP-glucose-1-phosphate uridylyltransferase carbohydrate metabolic process [Acinetobacter baumannii MDR-TJ]
ABTJ_03748	Glycosyl transferase possibly involved inlipopolysaccharide synthesis carbohydrate metabolic process [Acinetobacter baumannii MDR-TJ]
ABTJ_03749	UDP-N-acetylmuramyl pentapeptide phosphotransferase/UDP-N-acetylglucosamine-1-phosphate transferase [Capsule (CVF775) ] [Acinetobacter baumannii MDR-TJ]
ABTJ_03750	Nucleoside-diphosphate-sugar epimerase [Capsule (CVF775) ] [Acinetobacter baumannii MDR-TJ]
ABTJ_03751	Glycosyltransferase [Capsule (CVF775) ] [Acinetobacter baumannii MDR-TJ]
ABTJ_03752	UDP-N-acetylglucosamine 2-epimerase [Cell wall/membrane/envelope biogenesis] [Acinetobacter baumannii MDR-TJ]
ABTJ_03758	Hypothetical protein [Acinetobacter baumannii MDR-TJ]
ABZJ_00085	IS4 family transposase ORF 1 [Acinetobacter baumannii MDR-ZJ06]
ABZJ_00086	IS4 family transposase ORF 2 [Acinetobacter baumannii MDR-ZJ06]
ABZJ_01015	Hypothetical protein [Acinetobacter baumannii MDR-ZJ06]
ACICU_00872	Transcriptional regulator DNA-binding transcriptional regulator, LysR family [Acinetobacter baumannii ACICU]
ACICU_00873	DNA-directed RNA polymerase specialized sigma subunit [Acinetobacter baumannii ACICU]
ACICU_00881	Hypothetical protein [Acinetobacter baumannii ACICU]
BJAB07104_00087	ATPases involved in chromosome partitioning [Acinetobacter baumannii ACICU]
BJAB07104_00088	Protein-tyrosine-phosphatase [Capsule (CVF775) ] [Acinetobacter baumannii BJAB07104]
BJAB0715_01030	Hypothetical protein [Heme utilization (CVF769) ] [Acinetobacter baumannii BJAB0715]
abaI	N-acyl-L-homoserine lactone synthetase [Quorum sensing (CVF777) ] [Acinetobacter baumannii BJAB07104]
abaR	DNA-binding HTH domain-containing protein [Quorum sensing (CVF777) ] [Acinetobacter baumannii BJAB07104]
adeF	Putative RND family drug transporter [AdeFGH efflux pump/transport autoinducer (CVF773) ] [Acinetobacter baumannii 1656-2]
adeG	Multidrug ABC transporter [AdeFGH efflux pump/transport autoinducer (CVF773) ] [Acinetobacter baumannii SDF]
adeH	Multidrug efflux system outer membrane protein [AdeFGH efflux pump/transport autoinducer (CVF773) ] [Acinetobacter baumannii AB0057]
bap	Hypothetical protein [Biofilm-associated protein (CVF771) ] [Acinetobacter baumannii BJAB0715]
bap	Hypothetical protein [Biofilm-associated protein (CVF771) ] [Acinetobacter baumannii AYE]
bap	Hypothetical protein [Biofilm-associated protein (CVF771) ] [Acinetobacter baumannii AYE]
bap	Hemolysin-type calcium-binding domain-containing protein [Bap (VF0462) ] [Acinetobacter baumannii ACICU]
barA	ABC transporter family protein [Acinetobactin (CVF768) ] [Acinetobacter baumannii AB307-0294]
barA	ABC transporter [Acinetobactin (CVF768) ] [Acinetobacter baumannii ATCC 17978]
barB	ABC-type multidrug transport system, ATPase and permease component [Acinetobactin (CVF768) ] [Acinetobacter baumannii BJAB0715]
basA	basA [Acinetobactin (CVF768) ] [Acinetobacter baumannii 1656-2]
basB	Non-ribosomal peptide synthase [Acinetobactin (CVF768) ] [Acinetobacter baumannii AYE]
basC	Acinetobactin biosynthesis protein BasC [Acinetobacter baumannii]
basD	High-molecular-weight protein 2 (HMWP2) [Acinetobactin (CVF768) ] [Acinetobacter baumannii AB307-0294]
basF	basF [Acinetobactin (CVF768) ] [Acinetobacter baumannii 1656-2]
basG	Glutamate decarboxylase-related PLP-dependent protein [Acinetobactin (CVF768) ] [Acinetobacter baumannii BJAB0715]
basH	Acinetobactin biosynthesis protein [Acinetobactin (VF0467) ] [Acinetobacter baumannii ACICU]
basI	Hypothetical protein [Acinetobactin (CVF768) ] [Acinetobacter baumannii BJAB0715]
basJ	Isochorismate synthetase [Acinetobactin (CVF768) ] [Acinetobacter baumannii MDR-ZJ06]
bauA	bauA [Acinetobactin (CVF768) ] [Acinetobacter baumannii 1656-2]
bauB	ABC-type enterochelin transport system, periplasmic component [Acinetobactin (CVF768) ] [Acinetobacter baumannii MDR-ZJ06]
bauC	Ferric acinetobactin transport system ATP-binding protein [Acinetobactin (CVF768) ] [Acinetobacter baumannii D1279779]
bauD	Ferric acinetobactin transport system permease [Acinetobactin (CVF768) ] [Acinetobacter baumannii AB0057]
bauE	Ferric acinetobactin transport system ATP-binding protein [Acinetobactin (CVF768) ] [Acinetobacter baumannii MDR-ZJ06]
bauF	Siderophore-interacting protein [Acinetobactin (CVF768) ] [Acinetobacter baumannii D1279779]
bfmR	OmpR family response regulator [Two-component system (CVF778) ] [Acinetobacter baumannii SDF]
bfmS	Sensory histidine kinase in two-component regulatory system [Two-component system (CVF778) ] [Acinetobacter baumannii SDF]
csuA	Protein CsuA [Csu pili (CVF770) ] [Acinetobacter baumannii AYE]
csuA/B	Protein CsuA/B [Csu pili (CVF770) ] [Acinetobacter baumannii AB0057]
csuB	CsuB [Csu pili (CVF770) ] [Acinetobacter baumannii D1279779]
csuC	Protein CsuC [Csu pili (CVF770) ] [Acinetobacter baumannii AB0057]
csuD	P pilus assembly protein, porin PapC [Csu fimbriae (VF0461) ] [Acinetobacter baumannii ACICU]
csuE	CsuE [Csu pili (CVF770) ] [Acinetobacter baumannii D1279779]
entE	Peptide arylation enzyme [Acinetobactin (CVF768) ] [Acinetobacter baumannii BJAB0715]
fnlA	UDP-N-acetylglucosamine 4,6-dehydratase [Capsule (CVF775) ] [Acinetobacter baumannii D1279779]
galE	UDP-glucose 4-epimerase [Capsule (CVF775) ] [Acinetobacter baumannii D1279779]
hemO	Heme oxygenase [Heme utilization (CVF769) ] [Acinetobacter baumannii AB0057]
lpsB	Glycosyltransferase [LPS (CVF774) ] [Acinetobacter baumannii BJAB0715]
lpxA	lpxA [LPS (CVF774) ] [Acinetobacter baumannii 1656-2]
lpxB	Lipid-A-disaccharide synthase [LPS (CVF774) ] [Acinetobacter baumannii D1279779]
lpxC	UDP-3-O-acyl-N-acetylglucosamine deacetylase [LPS (CVF774) ] [Acinetobacter baumannii BJAB0868]
lpxD	UDP-3-O-[3-hydroxymyristoyl] glucosamine N-acyltransferase [LPS (CVF774) ] [Acinetobacter baumannii AB0057]
lpxL	Lipid A biosynthesis lauroyl acyltransferase [LPS (CVF774) ] [Acinetobacter baumannii D1279779]
lpxM	Lipid A biosynthesis lauroyl acyltransferase [LPS (CVF774) ] [Acinetobacter baumannii ATCC 17978]
ompA	Outer membrane protein OmpA-like [Outer membrane protein (CVF776) ] [Acinetobacter baumannii SDF]
pbpG	D-alanyl-D-alanine carboxypeptidase [PbpG (VF0468) ] [Acinetobacter baumannii ACICU]
pgaA	Biofilm synthesis protein [PNAG (Polysaccharide poly-N-acetylglucosamine) (CVF772) ] [Acinetobacter baumannii AYE]
pgaB	Xylanase/chitin deacetylase [PNAG (Polysaccharide poly-N-acetylglucosamine) (CVF772) ] [Acinetobacter baumannii 1656-2]
pgaC	Glycosyltransferase, probably involved in cell wall biogenesis [PNAG (Polysaccharide poly-N-acetylglucosamine) (CVF772) ] [Acinetobacter baumannii BJAB0715]
pgaD	Hypothetical protein [PNAG (Polysaccharide poly-N-acetylglucosamine) (CVF772) ] [Acinetobacter baumannii 1656-2]
plc	Phospholipase C [Phospholipase C (VF0470) ] [Acinetobacter baumannii ACICU]
plcD	Phospholipase D/transphosphatidylase [Phospholipase D (CVF767) ] [Acinetobacter baumannii AB0057]
ugd	UDP-glucose 6-dehydrogenase [Capsule (CVF775) ] [Acinetobacter baumannii D1279779]
RESISTANCE
GENE	GENE PRODUCT
aac(6')-Ian	Amikacin acetyltransferase
aph(6)-Id	Aminoglycoside phosphotransferase
blaADC-25	blaADC-25
blaOXA-239	blaOXA-239
blaOXA-65	blaOXA-65
strA	Streptomycin-inactivating enzymes
sul2	Dihydropteroate synthase

## Sheet: Virulence and resistance genes
Supplementary Table 4. Virulence genes comparison among A. baumannii strains
STRAIN	433H	434H	483H	810CP	A2	4113	11502	11510	11536	11547	11551	11598	11606
VIRULENCE GENES	AB57_0986	AB57_0986	AB57_0986	-	AB57_0986	AB57_0986	AB57_0986	-	AB57_0986	AB57_0986	AB57_0986	AB57_0986	AB57_0986
	AB57_0989	AB57_0989	AB57_0989	AB57_0989	AB57_0989	AB57_0989	AB57_0989	AB57_0989	AB57_0989	AB57_0989	AB57_0989	AB57_0989	AB57_0989
	AB57_0992	AB57_0992	AB57_0992	-	AB57_0992	AB57_0992	AB57_0992	-	AB57_0992	AB57_0992	AB57_0992	AB57_0992	AB57_0992
	ABD1_00540	ABD1_00540	ABD1_00540	ABD1_00540	ABD1_00540	ABD1_00540	ABD1_00540	ABD1_00540	ABD1_00540	ABD1_00540	ABD1_00540	ABD1_00540	ABD1_00540
	ABD1_00560	ABD1_00560	-	ABD1_00560	ABD1_00560	ABD1_00560	ABD1_00560	ABD1_00560	ABD1_00560	ABD1_00560	ABD1_00560	ABD1_00560	ABD1_00560
	ABD1_00570	ABD1_00570	-	ABD1_00570	ABD1_00570	ABD1_00570	ABD1_00570	ABD1_00570	ABD1_00570	ABD1_00570	ABD1_00570	ABD1_00570	ABD1_00570
	ABD1_00590	ABD1_00590	ABD1_00590	ABD1_00590	ABD1_00590	ABD1_00590	ABD1_00590	ABD1_00590	ABD1_00590	ABD1_00590	ABD1_00590	ABD1_00590	ABD1_00590
	ABK1_0084	ABK1_0084	ABK1_0084	-	ABK1_0084	ABK1_0084	ABK1_0084	-	ABK1_0084	ABK1_0084	ABK1_0084	ABK1_0084	ABK1_0084
	ABTJ_03743	ABTJ_03743	ABTJ_03743	ABTJ_03743	ABTJ_03743	ABTJ_03743	ABTJ_03743	ABTJ_03743	ABTJ_03743	ABTJ_03743	ABTJ_03743	ABTJ_03743	ABTJ_03743
	ABTJ_03744	ABTJ_03744	ABTJ_03744	ABTJ_03744	ABTJ_03744	ABTJ_03744	ABTJ_03744	ABTJ_03744	ABTJ_03744	ABTJ_03744	ABTJ_03744	ABTJ_03744	ABTJ_03744
	ABTJ_03745	ABTJ_03745	ABTJ_03745	ABTJ_03745	ABTJ_03745	ABTJ_03745	ABTJ_03745	ABTJ_03745	ABTJ_03745	ABTJ_03745	ABTJ_03745	ABTJ_03745	ABTJ_03745
	ABTJ_03746	ABTJ_03746	ABTJ_03746	ABTJ_03746	ABTJ_03746	ABTJ_03746	ABTJ_03746	ABTJ_03746	ABTJ_03746	ABTJ_03746	ABTJ_03746	ABTJ_03746	ABTJ_03746
	ABTJ_03747	ABTJ_03747	ABTJ_03747	-	ABTJ_03747	ABTJ_03747	ABTJ_03747	-	ABTJ_03747	ABTJ_03747	ABTJ_03747	ABTJ_03747	ABTJ_03747
	ABTJ_03748	ABTJ_03748	ABTJ_03748	-	ABTJ_03748	ABTJ_03748	ABTJ_03748	-	ABTJ_03748	ABTJ_03748	ABTJ_03748	ABTJ_03748	ABTJ_03748
	ABTJ_03749	ABTJ_03749	ABTJ_03749	ABTJ_03749	ABTJ_03749	ABTJ_03749	ABTJ_03749	ABTJ_03749	ABTJ_03749	ABTJ_03749	ABTJ_03749	ABTJ_03749	ABTJ_03749
	ABTJ_03750	ABTJ_03750	ABTJ_03750	-	ABTJ_03750	ABTJ_03750	ABTJ_03750	-	ABTJ_03750	ABTJ_03750	ABTJ_03750	ABTJ_03750	ABTJ_03750
	ABTJ_03751	ABTJ_03751	ABTJ_03751	ABTJ_03751	ABTJ_03751	ABTJ_03751	ABTJ_03751	ABTJ_03751	ABTJ_03751	ABTJ_03751	ABTJ_03751	ABTJ_03751	ABTJ_03751
	ABTJ_03752	ABTJ_03752	ABTJ_03752	ABTJ_03752	ABTJ_03752	ABTJ_03752	ABTJ_03752	ABTJ_03752	ABTJ_03752	ABTJ_03752	ABTJ_03752	ABTJ_03752	ABTJ_03752
	ABTJ_03758	ABTJ_03758	-	-	ABTJ_03758	ABTJ_03758	ABTJ_03758	-	ABTJ_03758	ABTJ_03758	ABTJ_03758	ABTJ_03758	ABTJ_03758
	ABZJ_00085	ABZJ_00085	ABZJ_00085	-	ABZJ_00085	ABZJ_00085	-	-	ABZJ_00085	ABZJ_00085	-	ABZJ_00085	ABZJ_00085
	ABZJ_00086	ABZJ_00086	ABZJ_00086	-	ABZJ_00086	ABZJ_00086	-	-	ABZJ_00086	ABZJ_00086	ABZJ_00086	ABZJ_00086	ABZJ_00086
	ABZJ_01015	ABZJ_01015	ABZJ_01015	-	ABZJ_01015	ABZJ_01015	ABZJ_01015	-	ABZJ_01015	ABZJ_01015	ABZJ_01015	ABZJ_01015	ABZJ_01015
	ACICU_00872	ACICU_00872	ACICU_00872	-	ACICU_00872	ACICU_00872	ACICU_00872	-	ACICU_00872	ACICU_00872	ACICU_00872	ACICU_00872	ACICU_00872
	ACICU_00873	ACICU_00873	ACICU_00873	-	ACICU_00873	ACICU_00873	ACICU_00873	-	ACICU_00873	ACICU_00873	ACICU_00873	ACICU_00873	ACICU_00873
	ACICU_00881	ACICU_00881	ACICU_00881	-	ACICU_00881	ACICU_00881	ACICU_00881	-	ACICU_00881	ACICU_00881	ACICU_00881	ACICU_00881	ACICU_00881
	BJAB07104_00087	BJAB07104_00087	BJAB07104_00087	BJAB07104_00087	BJAB07104_00087	BJAB07104_00087	BJAB07104_00087	BJAB07104_00087	BJAB07104_00087	BJAB07104_00087	BJAB07104_00087	BJAB07104_00087	BJAB07104_00087
	BJAB07104_00088	BJAB07104_00088	BJAB07104_00088	-	BJAB07104_00088	BJAB07104_00088	BJAB07104_00088	-	BJAB07104_00088	BJAB07104_00088	BJAB07104_00088	BJAB07104_00088	BJAB07104_00088
	BJAB0715_01030	BJAB0715_01030	BJAB0715_01030	-	BJAB0715_01030	BJAB0715_01030	BJAB0715_01030	-	BJAB0715_01030	BJAB0715_01030	BJAB0715_01030	BJAB0715_01030	BJAB0715_01030
	-	ABSDF2285	ABSDF2285	-	ABSDF2285	ABSDF2285	ABSDF2285	ABSDF2285	ABSDF2285	ABSDF2285	ABSDF2285	ABSDF2285	ABSDF2285
	-	-	-	-	-	-	-	-	-	-	-	ABAYE3810	-
	abaI	abaI	abaI	-	abaI	abaI	abaI	-	abaI	abaI	abaI	abaI	abaI
	abaR	abaR	abaR	-	abaR	abaR	abaR	-	abaR	abaR	abaR	abaR	abaR
	adeF	adeF	adeF	adeF	adeF	adeF	adeF	adeF	adeF	adeF	adeF	adeF	adeF
	adeG	adeG	adeG	adeG	adeG	adeG	adeG	adeG	adeG	adeG	adeG	adeG	adeG
	adeH	adeH	adeH	adeH	adeH	adeH	adeH	adeH	adeH	adeH	adeH	adeH	adeH
	bap	bap	bap	bap	bap	bap	bap	bap	bap	bap	bap	bap	bap
	barA	barA	barA	barA	barA	barA	barA	barA	barA	barA	barA	barA	barA
	barB	barB	barB	barB	barB	barB	barB	barB	barB	barB	barB	barB	barB
	basA	basA	basA	basA	basA	basA	basA	basA	basA	basA	basA	basA	basA
	basB	basB	basB	basB	basB	basB	basB	basB	basB	basB	basB	basB	basB
	basC	basC	basC	basC	basC	basC	basC	basC	basC	basC	basC	basC	basC
	basD	basD	basD	basD	basD	basD	basD	basD	basD	basD	basD	basD	basD
	basF	basF	basF	-	basF	basF	basF	-	basF	basF	basF	basF	basF
	basG	basG	basG	basG	basG	basG	basG	basG	basG	basG	basG	basG	basG
	basH	basH	basH	-	basH	basH	basH	-	basH	basH	basH	basH	basH
	basI	basI	basI	-	basI	basI	basI	-	basI	basI	basI	basI	basI
	basJ	basJ	basJ	basJ	basJ	basJ	basJ	basJ	basJ	basJ	basJ	basJ	basJ
	bauA	bauA	bauA	bauA	bauA	bauA	bauA	bauA	bauA	bauA	bauA	bauA	bauA
	bauB	bauB	bauB	-	bauB	bauB	bauB	-	bauB	bauB	bauB	bauB	bauB
	bauC	bauC	bauC	-	bauC	bauC	bauC	-	bauC	bauC	bauC	bauC	bauC
	bauD	bauD	bauD	-	bauD	bauD	bauD	-	bauD	bauD	bauD	bauD	bauD
	bauE	bauE	bauE	-	bauE	bauE	bauE	-	bauE	bauE	bauE	bauE	bauE
	bauF	bauF	bauF	-	bauF	bauF	bauF	-	bauF	bauF	bauF	bauF	bauF
	bfmR	bfmR	bfmR	-	bfmR	bfmR	bfmR	-	bfmR	bfmR	bfmR	bfmR	bfmR
	bfmS	bfmS	bfmS	bfmS	bfmS	bfmS	bfmS	bfmS	bfmS	bfmS	bfmS	bfmS	bfmS
	csuA	csuA	csuA	-	csuA	csuA	csuA	-	csuA	csuA	csuA	csuA	csuA
	csuA/B	csuA/B	csuA/B	-	csuA/B	csuA/B	csuA/B	-	csuA/B	csuA/B	csuA/B	csuA/B	csuA/B
	csuB	csuB	csuB	-	csuB	csuB	csuB	-	csuB	csuB	csuB	csuB	csuB
	csuC	csuC	csuC	-	csuC	csuC	csuC	-	csuC	csuC	csuC	csuC	csuC
	csuD	csuD	csuD	csuD	csuD	csuD	csuD	csuD	csuD	csuD	csuD	csuD	csuD
	csuE	csuE	csuE	csuE	csuE	csuE	csuE	csuE	csuE	csuE	csuE	csuE	csuE
	entE	entE	entE	entE	entE	entE	entE	entE	entE	entE	entE	entE	entE
	fnlA	fnlA	fnlA	fnlA	fnlA	fnlA	fnlA	fnlA	fnlA	fnlA	fnlA	fnlA	fnlA
	galE	galE	galE	galE	galE	galE	galE	galE	galE	galE	galE	galE	galE
	hemO	hemO	hemO	-	hemO	hemO	hemO	-	hemO	hemO	hemO	hemO	hemO
	lpsB	lpsB	lpsB	lpsB	lpsB	lpsB	lpsB	lpsB	lpsB	lpsB	lpsB	lpsB	lpsB
	lpxA	lpxA	lpxA	-	lpxA	lpxA	lpxA	-	lpxA	lpxA	lpxA	lpxA	lpxA
	lpxB	lpxB	lpxB	-	lpxB	lpxB	lpxB	lpxB	lpxB	lpxB	lpxB	lpxB	lpxB
	lpxC	lpxC	lpxC	-	lpxC	lpxC	lpxC	-	lpxC	lpxC	lpxC	lpxC	lpxC
	lpxD	lpxD	lpxD	lpxD	lpxD	lpxD	lpxD	lpxD	lpxD	lpxD	lpxD	lpxD	lpxD
	lpxL	lpxL	lpxL	-	lpxL	lpxL	lpxL	-	lpxL	lpxL	lpxL	lpxL	lpxL
	lpxM	lpxM	lpxM	lpxM	lpxM	lpxM	lpxM	lpxM	lpxM	lpxM	lpxM	lpxM	lpxM
	ompA	ompA	ompA	ompA	ompA	ompA	ompA	ompA	ompA	ompA	ompA	ompA	ompA
	pbpG	pbpG	pbpG	pbpG	pbpG	pbpG	pbpG	pbpG	pbpG	pbpG	pbpG	pbpG	pbpG
	pgaA	pgaA	pgaA	pgaA	pgaA	pgaA	pgaA	pgaA	pgaA	pgaA	pgaA	pgaA	pgaA
	pgaB	pgaB	pgaB	pgaB	pgaB	pgaB	pgaB	pgaB	pgaB	pgaB	pgaB	pgaB	pgaB
	pgaC	pgaC	pgaC	pgaC	pgaC	pgaC	pgaC	pgaC	pgaC	pgaC	pgaC	pgaC	pgaC
	pgaD	pgaD	pgaD	-	pgaD	pgaD	pgaD	-	pgaD	pgaD	pgaD	pgaD	pgaD
	plc	plc	plc	plc	plc	plc	plc	plc	plc	plc	plc	plc	plc
	plcD	plcD	plcD	plcD	plcD	plcD	plcD	plcD	plcD	plcD	plcD	plcD	plcD
	ugd	ugd	ugd	ugd	ugd	ugd	ugd	ugd	ugd	ugd	ugd	ugd	ugd
STRAIN	433H	434H	483H	810CP	A2	4113	11502	11510	11536	11547	11551	11598	11606
RESISTANCE GENES	aac(6')-Ian	aac(6')-Ian	aac(6')-Ian	aac(6')-Ian	aac(6')-Ian	aac(6')-Ian	aac(6')-Ian	aac(6')-Ian	aac(6')-Ian	aac(6')-Ian	aac(6')-Ian	aac(6')-Ian	aac(6')-Ian
	aph(6)-Id	aph(6)-Id	aph(6)-Id	aph(6)-Id	aph(6)-Id	aph(6)-Id	blaADC-25	aph(6)-Id	aph(6)-Id	blaADC-25	aph(6)-Id	blaADC-25	aph(6)-Id
	blaADC-25	blaADC-25	blaADC-25	blaADC-25	blaADC-25	blaADC-25	blaOXA-239	blaADC-25	blaADC-25	blaOXA-239	blaADC-25	blaOXA-239	blaADC-25
	blaOXA-239	blaOXA-239	blaOXA-239	blaOXA-239	blaOXA-239	blaOXA-65	blaOXA-65	blaOXA-239	blaOXA-239	blaOXA-65	blaOXA-239	blaOXA-65	blaOXA-239
	blaOXA-65	blaOXA-65	blaOXA-65	blaOXA-65	blaOXA-65	strA	strA	blaOXA-65	blaOXA-65	strA	blaOXA-65	strA	blaOXA-65
	strA	strA	strA	strA	strA		sul2	strA	strA	sul2	strA		strA
	sul2	sul2	sul2	sul2	sul2			sul2	sul2		sul2

## Sheet: Non-core genes
Supplementary Table 4. Non-core genes among A. baumannii strains
GENE	PRODUCT	11502	11510	11536	11547	11551	11598	11606	4113	433H	434H	483H	810CP	A2
acrB	Multidrug efflux pump subunit AcrB	1	1	1	1	1	1	1	0	1	1	1	1	1
acrR_2	HTH-type transcriptional regulator AcrR	0	0	0	0	0	1	0	0	0	0	0	0	0
adh	Alcohol dehydrogenase	0	0	0	0	0	1	0	0	0	0	0	0	0
ahpF	NADH dehydrogenase	0	0	0	0	0	0	0	0	1	0	0	0	1
ahpF_2	Alkyl hydroperoxide reductase subunit F	1	1	1	1	1	0	1	1	0	1	1	1	0
algE2	Leukotoxin	1	1	1	1	1	0	1	1	0	1	1	1	0
aph(6)-I	Hypothetical protein	0	1	1	0	1	0	1	1	1	1	1	1	1
arpC_2	Antibiotic efflux pump outer membrane protein ArpC	1	1	1	1	1	1	1	0	1	1	1	0	1
asnC	Regulatory protein AsnC	1	1	1	1	1	1	1	1	0	0	0	0	0
astA_1	Arginine N-succinyltransferase	1	1	1	1	1	1	1	1	0	0	0	0	0
ata	Adhesin Ata autotransporter	1	1	1	1	1	1	1	1	1	1	1	0	1
bacC_3	Dihydroanticapsin 7-dehydrogenase	1	1	1	1	1	1	1	0	1	1	1	1	1
baeS_2	Signal transduction histidine-protein kinase BaeS	1	1	1	1	1	1	1	0	1	1	1	1	1
bepC	Outer membrane efflux protein BepC	1	1	1	1	1	1	1	0	1	1	1	1	1
betI_6	HTH-type transcriptional regulator BetI	1	1	1	1	1	1	1	1	1	1	0	1	1
bla	Beta-lactamase TEM	0	0	0	0	0	0	0	0	1	1	0	0	0
btuB_2	Putative TonB-dependent receptor	1	1	1	1	1	1	1	1	1	1	1	0	1
cdhR	HTH-type transcriptional regulator CdhR	1	1	1	1	1	1	1	1	1	1	1	0	1
cdiA2	tRNA nuclease CdiA-2	1	1	1	1	1	1	1	1	1	1	1	0	1
cinA	CinA-like protein	1	1	1	1	1	1	1	1	1	1	0	1	1
cnrB	Nickel and cobalt resistance protein CnrB	1	1	1	1	1	1	1	1	1	1	1	0	1
cycA_4	D-serine/D-alanine/glycine transporter	1	1	1	1	1	1	1	1	0	0	0	0	0
dinB1_2	DNA polymerase IV 1	1	1	1	1	1	1	1	0	1	1	1	1	1
dinB1_3	DNA polymerase IV 1	1	1	1	1	1	1	1	1	0	0	0	0	0
dmlR_1	HTH-type transcriptional regulator DmlR	1	1	1	1	1	1	1	1	1	1	1	0	1
dmlR_3	HTH-type transcriptional regulator DmlR	1	1	1	1	1	1	1	1	1	1	1	1	0
dnaC_2	DNA replication protein DnaC	0	0	0	0	0	0	0	1	0	0	0	0	0
dnaX_2	DNA polymerase III subunit tau	1	1	1	1	1	1	1	1	1	1	1	0	1
dpnM_2	Modification methylase DpnIIA	0	0	0	0	0	0	0	1	0	0	0	0	0
dsbD_1	Thiol:disulfide interchange protein DsbD	0	0	0	0	0	1	0	0	0	0	0	0	0
emrA_3	Multidrug export protein EmrA	1	1	1	1	1	1	1	0	1	1	1	1	1
emrE_1	Multidrug transporter EmrE	0	0	0	0	0	1	0	0	0	0	0	0	0
entD	Enterobactin synthase component D	1	1	1	1	1	1	1	1	1	1	0	1	1
eptA	Phosphoethanolamine transferase EptA	1	1	1	1	1	0	1	1	1	1	1	1	1
ethR	HTH-type transcriptional regulator EthR	1	1	1	1	1	1	1	0	1	1	1	1	1
fabG2	Putative oxidoreductase	1	1	1	1	1	1	1	0	1	1	1	1	1
fdhF	Formate dehydrogenase H	1	1	1	1	1	1	1	1	1	1	1	0	1
folP_1	Dihydropteroate synthase	1	1	1	1	1	0	0	0	1	1	1	1	1
garD	Galactarate dehydratase (L-threo-forming)	1	1	1	1	1	1	1	1	0	0	0	0	0
glmM_2	Phosphoglucosamine mutase	1	1	1	1	1	0	0	0	1	1	1	1	1
gltC_4	HTH-type transcriptional regulator GltC	1	1	1	1	1	1	1	1	1	1	1	1	0
gltR_4	HTH-type transcriptional regulator GltR	0	0	0	0	0	1	0	0	0	0	0	0	0
group_1113	Hypothetical protein	1	1	1	1	1	1	1	0	1	1	1	1	1
group_1114	Hypothetical protein	1	1	1	1	1	1	1	1	1	1	1	0	1
group_1167	Hypothetical protein	1	1	1	1	1	1	1	0	1	1	1	1	1
group_118	Hypothetical protein	1	1	1	1	1	1	1	1	1	1	1	0	1
group_119	Hypothetical protein	1	1	1	1	1	0	0	1	1	1	1	1	1
group_1253	Hypothetical protein	1	1	1	0	1	1	1	1	1	1	0	1	1
group_127	Hypothetical protein	1	1	0	1	1	1	1	1	1	1	1	1	1
group_1338	Hypothetical protein	1	1	1	1	1	1	1	1	1	1	1	0	1
group_148	Hypothetical protein	1	1	1	1	1	1	1	1	1	1	0	1	1
group_1524	Hypothetical protein	1	1	1	1	1	1	0	1	1	1	1	1	1
group_170	Hypothetical protein	1	1	1	1	1	1	1	0	1	1	1	1	1
group_171	Hypothetical protein	1	1	1	1	1	1	1	0	1	1	1	1	1
group_188	Hypothetical protein	1	1	1	1	1	0	0	1	1	1	1	1	1
group_189	Hypothetical protein	1	1	0	1	1	1	1	1	1	1	1	1	1
group_19	Hypothetical protein	1	1	0	1	1	0	0	1	1	1	1	1	1
group_21	Hypothetical protein	1	0	1	1	1	0	0	1	1	1	0	0	1
group_2205	Hypothetical protein	1	1	1	1	1	0	1	1	1	1	1	1	1
group_228	Beta-lactamase OXA-133	1	1	1	1	1	1	1	0	1	1	1	1	1
group_243	Hypothetical protein	1	1	1	1	1	1	1	1	1	1	0	0	1
group_2441	Hypothetical protein	1	1	1	1	1	1	1	0	1	1	1	1	1
group_25	Hypothetical protein	0	0	1	0	0	1	1	1	0	0	1	0	0
group_257	Hypothetical protein	1	1	1	1	1	1	1	0	1	1	1	1	1
group_259	Hypothetical protein	1	1	1	1	1	1	1	1	1	1	0	1	1
group_260	Hypothetical protein	1	1	1	1	1	1	1	1	0	0	0	0	0
group_261	Hypothetical protein	1	1	1	1	1	1	1	1	0	0	0	0	0
group_2866	Hypothetical protein	1	1	1	1	1	1	1	0	1	1	1	1	1
group_2959	Hypothetical protein	1	1	1	1	1	1	1	1	1	1	1	0	1
group_31	Hypothetical protein	1	1	1	1	1	1	1	0	1	1	1	1	1
group_32	Hypothetical protein	1	1	0	1	1	1	1	1	1	1	1	1	1
group_320	Hypothetical protein	1	1	1	1	1	1	1	0	1	1	1	1	1
group_321	Hypothetical protein	1	0	1	1	1	1	1	1	1	1	1	1	1
group_322	Hypothetical protein	1	0	1	1	1	1	1	1	1	1	1	1	1
group_323	Hypothetical protein	1	1	1	0	1	1	0	0	0	0	0	0	0
group_3268	Hypothetical protein	1	1	1	1	1	1	1	0	1	1	1	1	1
group_3269	Hypothetical protein	1	1	1	1	1	1	1	0	1	1	1	1	1
group_330	Hypothetical protein	1	1	0	1	0	0	0	1	0	0	0	0	0
group_3302	Hypothetical protein	1	1	1	1	1	1	1	0	1	1	1	1	1
group_3427	Hypothetical protein	1	1	1	1	1	1	1	0	1	1	1	1	1
group_357	Hypothetical protein	1	0	1	0	1	0	0	1	0	0	0	0	0
group_3577	Hypothetical protein	1	1	1	1	1	1	1	1	1	1	1	0	1
group_361	Hypothetical protein	0	1	1	0	1	1	1	0	0	0	1	1	1
group_362	Hypothetical protein	0	1	1	0	0	0	0	1	0	0	0	0	0
group_3627	Hypothetical protein	1	1	1	1	1	1	1	0	1	1	1	1	1
group_363	Hypothetical protein	0	1	1	1	1	1	1	1	1	1	1	1	1
group_364	Hypothetical protein	0	0	1	0	0	0	0	1	1	1	1	0	1
group_365	Hypothetical protein	0	0	1	0	1	0	0	1	1	1	1	1	1
group_366	Hypothetical protein	0	0	1	0	1	0	0	1	1	1	1	1	1
group_367	Hypothetical protein	0	0	1	0	1	0	0	1	1	1	1	1	1
group_368	Hypothetical protein	0	0	1	0	1	0	0	0	1	1	1	1	1
group_370	Hypothetical protein	0	0	0	0	1	0	0	0	1	1	1	1	1
group_371	Hypothetical protein	0	0	0	0	0	1	0	0	0	0	0	0	0
group_372	Hypothetical protein	0	0	0	0	0	0	0	1	0	0	0	0	0
group_3723	Hypothetical protein	0	1	1	0	1	1	1	1	1	1	1	1	1
group_3728	Hypothetical protein	1	1	1	1	1	0	0	1	1	1	0	1	1
group_373	Hypothetical protein	0	0	0	0	0	0	0	1	0	0	0	0	0
group_3738	Hypothetical protein	1	1	1	1	1	1	1	1	1	1	1	0	1
group_374	Hypothetical protein	0	0	0	0	0	0	0	0	1	1	1	1	1
group_3749	Hypothetical protein	0	1	1	0	1	1	0	1	0	0	0	0	0
group_375	Hypothetical protein	0	0	0	0	0	0	0	0	1	1	1	1	1
group_3752	Hypothetical protein	1	1	1	1	1	1	1	1	1	1	1	0	1
group_3759	Hypothetical protein	1	1	1	1	1	1	1	1	1	1	1	0	1
group_376	Hypothetical protein	0	0	0	0	0	0	0	0	0	0	0	1	0
group_377	HNH endonuclease	0	0	0	0	0	0	0	0	0	0	0	1	0
group_378	Hypothetical protein	1	1	1	1	1	1	1	1	1	1	1	0	1
group_3788	Hypothetical protein	1	1	0	1	1	1	1	1	1	1	1	1	1
group_3802	Hypothetical protein	1	1	0	1	1	1	1	1	1	1	1	1	1
group_381	Hypothetical protein	1	1	1	1	1	1	1	1	1	0	1	1	1
group_382	Hypothetical protein	1	1	1	1	1	1	1	1	1	1	0	1	1
group_3829	Hypothetical protein	0	1	1	0	0	1	0	1	0	1	0	0	1
group_383	Hypothetical protein	1	1	1	1	1	1	1	1	1	1	1	0	1
group_3839	Hypothetical protein	0	1	1	1	0	0	1	1	1	1	1	0	1
group_384	Hypothetical protein	1	1	1	1	1	1	1	1	1	1	1	0	1
group_385	Hypothetical protein	1	1	1	1	1	1	1	1	1	1	1	0	1
group_3864	Hypothetical protein	1	1	1	1	1	1	1	1	1	1	1	0	1
group_3866	Hypothetical protein	1	1	1	1	1	1	1	0	1	1	1	1	1
group_3877	Hypothetical protein	1	1	1	1	1	1	1	0	1	1	1	1	1
group_3882	Hypothetical protein	1	1	1	1	0	1	1	1	1	1	1	1	1
group_3888	Hypothetical protein	1	1	1	1	1	1	1	1	1	1	1	1	0
group_389	Hypothetical protein	1	1	1	1	1	0	0	0	1	1	1	0	1
group_390	Hypothetical protein	1	1	1	1	1	0	0	1	1	1	1	1	1
group_391	Hypothetical protein	1	1	1	1	1	0	0	1	1	1	1	1	1
group_392	Hypothetical protein	1	1	1	1	1	1	1	1	1	1	1	0	1
group_393	Hypothetical protein	1	1	1	1	1	1	1	1	1	1	1	0	1
group_395	Hypothetical protein	1	1	1	1	1	1	1	1	1	1	0	1	1
group_396	Hypothetical protein	1	1	1	1	1	1	1	1	1	1	1	0	1
group_397	Hypothetical protein	1	1	1	1	1	1	1	1	1	1	1	0	1
group_398	Hypothetical protein	1	1	1	1	1	1	1	1	1	1	1	0	1
group_3981	Hypothetical protein	1	1	1	1	1	1	1	1	0	0	1	1	1
group_3982	Hypothetical protein	0	1	1	1	0	1	1	1	1	1	0	1	1
group_399	Hypothetical protein	1	1	1	0	1	1	1	1	1	1	1	1	1
group_40	Hypothetical protein	0	1	1	1	1	1	1	1	1	1	1	1	1
group_400	Hypothetical protein	1	1	1	1	1	1	1	1	0	0	0	0	0
group_401	Hypothetical protein	1	1	1	1	1	1	1	1	0	0	0	0	0
group_402	Hypothetical protein	1	1	1	1	1	1	1	1	1	1	1	0	1
group_404	Hypothetical protein	1	1	1	1	1	1	1	1	1	1	1	0	1
group_406	Hypothetical protein	1	1	1	1	1	1	1	1	1	1	1	0	1
group_408	Hypothetical protein	1	1	1	1	1	0	0	1	1	1	1	1	1
group_409	Hypothetical protein	1	1	0	1	0	0	0	0	0	0	0	0	0
group_41	Hypothetical protein	0	0	1	0	1	0	0	1	1	1	1	1	1
group_410	Hypothetical protein	1	1	1	1	1	1	1	1	1	1	0	1	1
group_411	Hypothetical protein	1	1	1	1	1	1	1	1	1	1	0	1	1
group_412	Hypothetical protein	1	1	0	1	0	0	0	0	0	0	0	0	0
group_413	Hypothetical protein	1	1	0	1	0	0	0	0	0	0	0	0	0
group_414	Hypothetical protein	1	1	1	1	1	1	1	0	1	1	1	1	1
group_415	Mono(2-hydroxyethyl) terephthalate hydrolase	1	1	1	1	1	1	1	1	1	1	1	0	1
group_416	Mono(2-hydroxyethyl) terephthalate hydrolase	1	1	1	1	1	1	1	1	0	0	0	0	0
group_418	Alpha-ketoglutaric semialdehyde dehydrogenase	1	1	1	1	1	1	1	1	0	0	0	0	0
group_419	Putative 5-dehydro-4-deoxyglucarate dehydratase	1	1	1	1	1	1	1	1	0	0	0	0	0
group_423	Hypothetical protein	1	1	1	1	1	1	1	1	0	0	0	0	0
group_424	Putative HTH-type transcriptional regulator	1	1	1	1	1	1	1	1	0	0	0	0	0
group_425	Coniferyl aldehyde dehydrogenase	1	1	1	1	1	1	1	1	0	0	0	0	0
group_429	Hypothetical protein	1	1	1	1	1	1	1	1	1	1	0	1	1
group_431	3-oxoacyl-[acyl-carrier-protein] reductase FabG	1	1	1	1	1	0	1	1	1	1	1	1	1
group_432	Hypothetical protein	1	1	0	1	1	0	0	1	1	1	1	1	1
group_433	Hypothetical protein	1	1	0	1	1	0	0	1	1	1	1	1	1
group_434	Hypothetical protein	1	1	0	1	1	0	0	1	1	1	1	1	1
group_435	Hypothetical protein	1	1	0	1	1	0	0	1	1	1	1	0	1
group_436	Hypothetical protein	1	1	0	1	1	0	0	1	1	1	1	1	1
group_437	Hypothetical protein	1	1	0	1	1	0	0	1	1	1	1	1	1
group_438	Hypothetical protein	1	1	0	1	1	0	0	1	0	0	1	1	0
group_439	Hypothetical protein	1	1	1	1	1	0	0	1	1	0	0	0	1
group_44	Putative HTH-type transcriptional regulator	1	1	1	1	1	1	1	1	1	1	0	1	1
group_440	Hypothetical protein	1	1	1	1	1	0	0	1	1	1	1	1	1
group_444	Trans-3-hydroxy-L-proline dehydratase	1	1	1	1	1	1	1	0	1	1	1	1	1
group_446	Hypothetical protein	1	1	1	1	1	1	1	0	1	1	1	1	1
group_447	Hypothetical protein	1	1	1	1	1	1	1	0	1	1	1	1	1
group_450	Putative trans-acting enoyl reductase	1	1	1	1	1	1	1	0	1	1	1	1	1
group_452	Baeyer-Villiger monooxygenase	1	1	1	1	1	1	1	0	1	1	1	1	1
group_453	Monoacylglycerol lipase	1	1	1	1	1	1	1	0	1	1	1	1	1
group_460	Hypothetical protein	1	1	1	1	1	1	1	0	1	1	1	1	1
group_462	Hypothetical protein	1	1	1	1	1	1	1	0	1	1	1	1	1
group_464	Hypothetical protein	1	1	1	1	1	1	1	0	1	1	1	1	1
group_465	Hypothetical protein	1	1	1	1	1	1	1	0	1	1	1	1	1
group_466	Hypothetical protein	1	1	1	1	1	1	1	0	1	1	1	1	1
group_467	Hypothetical protein	1	1	1	1	1	1	1	0	1	1	1	0	1
group_468	Hypothetical protein	1	1	1	1	1	1	1	0	1	1	1	1	1
group_469	Hypothetical protein	1	1	1	1	1	1	1	0	1	1	1	1	1
group_47	Hypothetical protein	1	1	1	1	1	1	1	1	1	1	1	0	1
group_470	Hypothetical protein	1	1	1	1	1	1	1	0	1	1	1	1	1
group_471	Hypothetical protein	1	1	1	1	1	1	1	0	1	1	1	1	1
group_473	Hypothetical protein	1	1	1	1	1	1	1	0	1	1	1	1	1
group_474	Hypothetical protein	1	1	1	1	1	1	1	0	1	1	1	1	1
group_475	Hypothetical protein	1	1	1	1	1	1	1	0	1	1	1	1	1
group_476	Hypothetical protein	1	1	1	1	1	1	1	0	1	1	1	1	1
group_477	Multidrug export protein EmrB	1	1	1	1	1	1	1	0	1	1	1	1	1
group_481	Hypothetical protein	1	1	1	1	1	1	1	1	1	1	1	0	1
group_483	Hypothetical protein	1	1	1	1	1	1	1	1	1	1	1	0	1
group_484	Hypothetical protein	1	0	0	0	0	0	0	0	0	1	1	0	0
group_485	Hypothetical protein	1	1	0	1	0	0	0	0	1	1	1	1	1
group_486	Hypothetical protein	1	1	0	1	0	0	0	0	1	1	1	1	1
group_487	Hypothetical protein	1	1	0	1	0	0	0	0	1	1	1	1	1
group_488	Hypothetical protein	1	1	0	1	0	0	0	0	1	1	1	1	1
group_489	Hypothetical protein	1	1	0	1	0	0	0	0	1	1	1	1	1
group_490	Hypothetical protein	1	1	0	1	0	0	0	0	1	1	1	1	1
group_491	Hypothetical protein	1	0	0	1	1	0	0	0	1	1	1	0	1
group_492	Hypothetical protein	1	0	1	1	1	1	1	1	1	1	1	0	1
group_493	Hypothetical protein	1	1	1	1	1	1	1	1	1	1	1	0	1
group_494	Hypothetical protein	1	1	1	1	1	1	1	1	1	1	1	0	1
group_495	Hypothetical protein	1	1	1	1	1	1	0	1	1	1	1	1	1
group_499	Hypothetical protein	1	1	1	1	1	1	1	0	1	1	1	0	1
group_501	Hypothetical protein	1	1	1	1	1	0	0	0	0	0	0	0	0
group_502	Hypothetical protein	1	1	1	1	1	1	1	1	1	1	1	0	1
group_503	Hypothetical protein	1	1	1	1	1	1	1	1	1	1	0	1	1
group_504	Hypothetical protein	1	1	1	1	1	1	1	1	1	1	1	0	1
group_505	Hypothetical protein	1	1	1	1	1	1	1	1	1	1	0	1	1
group_506	HTH-type transcriptional regulator BetI	1	1	1	1	1	1	1	1	1	1	1	0	1
group_507	Hypothetical protein	1	1	1	1	1	1	1	1	1	1	0	0	1
group_509	Hypothetical protein	1	1	1	1	1	1	1	1	1	1	1	0	1
group_512	HTH-type transcriptional regulator DmlR	1	1	1	1	1	1	1	1	1	1	1	0	1
group_513	Hypothetical protein	1	1	0	0	1	1	1	1	1	1	1	1	1
group_514	Hypothetical protein	1	1	1	1	1	1	1	1	1	1	0	0	1
group_516	Hypothetical protein	1	1	1	1	1	1	1	1	1	1	1	0	1
group_517	Hypothetical protein	1	1	1	1	1	1	1	1	1	1	1	0	1
group_518	Hypothetical protein	1	1	1	1	1	1	1	1	1	1	1	0	1
group_519	Hypothetical protein	1	1	1	1	1	1	1	1	1	1	1	0	1
group_520	Hypothetical protein	1	1	1	1	1	1	1	1	1	1	0	1	1
group_521	Hypothetical protein	1	1	1	1	1	1	1	1	1	1	1	0	1
group_522	Hypothetical protein	1	1	1	1	1	1	1	1	1	1	0	1	1
group_523	Hypothetical protein	1	1	1	1	1	1	1	1	1	1	0	1	1
group_524	Hypothetical protein	1	1	1	1	1	1	1	1	1	1	0	1	0
group_525	Hypothetical protein	1	1	1	1	1	0	0	1	1	1	1	1	1
group_526	Hypothetical protein	1	1	1	1	1	0	0	1	1	1	1	1	1
group_527	Hypothetical protein	1	1	1	1	1	0	0	1	1	1	1	1	1
group_528	Hypothetical protein	1	1	1	1	1	0	0	1	1	1	1	1	1
group_529	Hypothetical protein	1	1	1	1	1	0	0	1	1	1	1	1	1
group_531	putative RNA pseudouridine synthase	1	1	1	1	1	1	1	1	1	1	1	0	1
group_533	Hypothetical protein	1	1	0	1	1	1	1	1	1	1	1	1	1
group_537	Hypothetical protein	1	1	1	1	1	1	1	1	1	1	0	1	1
group_539	Hypothetical protein	1	1	0	1	1	1	1	1	1	1	1	1	1
group_540	Hypothetical protein	1	1	0	1	1	1	1	1	1	1	1	1	1
group_541	Hypothetical protein	1	1	0	1	1	1	1	1	1	1	1	1	1
group_542	Hypothetical protein	1	1	0	1	1	1	1	1	1	1	1	1	1
group_543	Hypothetical protein	1	1	0	1	1	1	1	1	0	0	1	1	0
group_544	Hypothetical protein	1	1	1	1	1	1	1	1	1	1	1	0	1
group_545	Hypothetical protein	1	1	1	1	1	1	1	1	1	1	1	0	1
group_548	Hypothetical protein	1	1	1	1	1	1	1	1	1	1	1	0	1
group_551	Hypothetical protein	1	1	1	1	1	1	1	1	1	1	1	0	1
group_553	Hypothetical protein	1	1	1	1	1	1	1	1	1	1	1	0	1
group_554	Hypothetical protein	1	1	1	1	1	1	1	1	1	1	0	1	1
group_555	Hypothetical protein	1	1	1	1	1	1	1	1	1	1	0	1	1
group_556	Hypothetical protein	1	1	1	1	1	1	1	1	1	1	0	1	1
group_557	Hypothetical protein	1	1	1	1	1	1	1	0	1	1	1	1	1
group_558	Putative TonB-dependent receptor	1	0	1	1	1	1	1	1	1	1	1	1	1
group_559	Hypothetical protein	1	0	1	1	1	1	1	1	1	1	1	1	1
group_560	Hypothetical protein	1	0	1	1	1	1	1	1	1	1	1	1	1
group_561	Hypothetical protein	1	0	1	1	1	1	1	1	1	1	1	1	1
group_562	Hypothetical protein	1	0	1	1	1	1	1	1	1	1	1	1	1
group_563	Hypothetical protein	1	0	1	1	1	1	1	1	1	1	1	1	1
group_565	Hypothetical protein	1	0	1	1	1	1	1	1	1	1	1	1	1
group_567	Hypothetical protein	1	0	1	1	1	1	1	1	1	1	1	1	1
group_568	Hypothetical protein	1	0	1	1	1	1	1	1	1	1	1	1	1
group_569	Hypothetical protein	1	0	1	1	1	1	1	1	1	1	1	1	1
group_570	Hypothetical protein	1	0	1	1	1	1	1	1	1	1	1	1	1
group_571	Hypothetical protein	1	0	1	1	1	1	1	1	1	1	1	0	1
group_572	Hypothetical protein	1	0	1	1	1	1	1	1	1	1	1	1	1
group_573	Hypothetical protein	1	0	1	1	1	1	1	1	1	1	1	1	1
group_574	Hypothetical protein	1	1	1	1	1	1	1	1	1	1	1	0	1
group_576	Hypothetical protein	1	1	1	1	1	1	1	1	1	1	0	1	1
group_578	Hypothetical protein	1	1	1	1	1	1	1	1	1	1	1	0	1
group_579	Hypothetical protein	1	1	1	1	1	1	1	1	1	1	1	0	1
group_580	Hypothetical protein	1	1	1	1	1	1	1	1	1	1	1	0	1
group_581	Hypothetical protein	1	1	1	1	1	1	1	1	1	1	1	0	1
group_582	Hypothetical protein	1	1	1	1	1	1	1	1	1	1	0	1	1
group_583	Acetylene hydratase	1	1	1	1	1	1	1	1	1	1	1	0	1
group_585	Hypothetical protein	1	1	1	1	1	1	1	1	1	1	1	0	1
group_586	Hypothetical protein	1	1	1	1	1	1	1	0	0	0	0	0	0
group_587	Hypothetical protein	1	1	1	1	1	1	1	0	0	0	0	0	0
group_588	Hypothetical protein	1	1	1	1	1	1	1	0	1	1	1	1	1
group_589	Hypothetical protein	1	1	0	1	0	0	0	0	1	1	1	1	1
group_590	Hypothetical protein	1	1	0	1	0	0	0	0	1	1	1	1	1
group_591	Hypothetical protein	1	1	0	1	0	0	0	0	0	0	0	0	0
group_592	Hypothetical protein	1	1	0	1	1	0	0	1	1	1	1	1	1
group_593	Hypothetical protein	1	1	0	1	1	0	0	1	1	1	1	1	1
group_594	Hypothetical protein	1	1	0	1	1	0	0	1	1	1	1	1	1
group_595	Hypothetical protein	1	1	0	1	1	0	0	1	0	0	0	0	0
group_596	Hypothetical protein	1	1	1	1	1	0	0	1	1	1	1	1	1
group_598	Hypothetical protein	1	1	1	1	1	1	1	0	1	1	1	1	1
group_601	Hypothetical protein	1	1	1	1	1	1	1	0	1	1	1	1	1
group_602	Hypothetical protein	1	1	1	1	1	1	1	0	1	1	1	1	1
group_604	Hypothetical protein	0	1	0	0	0	0	0	0	0	0	0	0	0
group_605	Hypothetical protein	0	1	1	1	1	1	1	1	1	1	1	1	1
group_606	Hypothetical protein	0	1	1	1	1	1	1	1	1	1	1	1	1
group_607	Taurine import ATP-binding protein TauB	0	0	1	0	0	0	0	0	0	0	0	0	0
group_608	Hypothetical protein	0	0	1	0	1	0	0	0	1	1	1	1	1
group_609	Hypothetical protein	0	0	1	0	0	0	0	0	0	0	0	0	0
group_610	Hypothetical protein	0	0	1	0	1	0	0	1	1	1	1	1	1
group_611	Hypothetical protein	0	0	1	0	1	0	0	1	1	1	1	1	1
group_612	Hypothetical protein	0	0	1	0	1	0	0	1	1	1	1	1	1
group_613	Hypothetical protein	0	0	1	0	1	0	0	1	1	1	1	1	1
group_614	Hypothetical protein	0	0	1	0	1	0	0	0	0	0	0	0	0
group_615	Hypothetical protein	0	0	1	0	1	0	0	0	0	0	0	0	0
group_616	Hypothetical protein	0	0	1	0	1	0	0	0	0	0	0	0	0
group_617	Hypothetical protein	0	0	1	0	1	0	0	0	0	0	0	0	0
group_619	Hypothetical protein	0	0	1	0	1	0	0	0	0	0	0	0	0
group_620	Hypothetical protein	0	0	1	0	1	0	0	0	0	0	0	0	0
group_621	Hypothetical protein	0	0	1	0	1	0	0	0	0	0	0	0	0
group_622	Hypothetical protein	0	0	1	0	1	0	0	0	0	0	0	0	0
group_624	Hypothetical protein	0	0	1	0	1	0	0	0	0	0	0	0	0
group_625	Hypothetical protein	0	0	1	0	1	0	0	0	1	1	1	1	1
group_626	Hypothetical protein	0	0	1	0	1	0	0	0	1	1	1	0	1
group_627	Hypothetical protein	0	0	1	0	1	0	0	0	1	1	1	1	1
group_628	Hypothetical protein	0	0	1	0	1	0	0	1	1	1	1	1	1
group_629	Hypothetical protein	0	0	1	0	1	0	0	1	1	1	1	1	1
group_630	Hypothetical protein	0	0	1	0	1	0	0	0	1	1	1	1	1
group_631	Hypothetical protein	0	0	1	0	1	0	0	0	1	1	1	1	1
group_632	Hypothetical protein	0	0	1	0	1	0	0	0	1	1	1	1	1
group_633	Hypothetical protein	0	0	1	0	1	0	0	1	1	1	1	1	1
group_634	Hypothetical protein	0	0	1	0	1	0	0	1	0	0	0	0	0
group_635	Hypothetical protein	0	0	1	0	1	0	0	1	0	0	0	0	0
group_636	Hypothetical protein	0	0	1	0	1	0	0	1	0	0	0	0	0
group_637	Hypothetical protein	0	0	1	0	1	0	0	0	0	0	0	0	0
group_638	Hypothetical protein	0	0	1	0	1	0	0	0	0	0	0	0	0
group_639	Hypothetical protein	0	0	1	0	1	0	0	1	0	0	0	0	0
group_640	Hypothetical protein	0	0	1	0	0	0	0	0	0	0	0	0	0
group_641	Hypothetical protein	0	0	1	0	1	0	0	0	0	0	0	0	0
group_642	Hypothetical protein	0	0	1	0	1	0	0	0	0	0	0	0	0
group_643	Hypothetical protein	0	0	1	0	1	0	0	0	0	0	0	0	0
group_644	Hypothetical protein	0	0	1	0	1	0	0	0	0	0	0	0	0
group_645	Hypothetical protein	0	0	1	0	1	0	0	0	0	0	0	0	0
group_646	Hypothetical protein	0	0	1	0	1	0	0	0	0	0	0	0	0
group_647	Hypothetical protein	0	0	1	0	1	0	0	0	1	1	1	1	1
group_648	Hypothetical protein	0	0	1	0	1	0	0	0	1	1	1	1	1
group_649	Hypothetical protein	0	0	0	0	1	0	0	0	0	0	0	0	0
group_650	Hypothetical protein	0	0	0	0	1	0	0	0	0	0	0	0	0
group_651	Hypothetical protein	0	0	0	0	1	0	0	0	1	1	1	1	1
group_652	Hypothetical protein	0	0	0	0	1	0	0	0	0	0	0	0	0
group_653	Hypothetical protein	0	0	0	0	1	0	0	0	0	0	0	0	0
group_654	Bifunctional NMN adenylyltransferase/Nudix hydrolase	0	0	0	0	0	1	0	0	0	0	0	0	0
group_655	Hypothetical protein	0	0	0	0	0	1	0	0	0	0	0	0	0
group_657	Hypothetical protein	0	0	0	0	0	1	0	0	0	0	0	0	0
group_658	Hypothetical protein	0	0	0	0	0	1	0	0	0	0	0	0	0
group_659	Hypothetical protein	0	0	0	0	0	1	0	0	0	0	0	0	0
group_660	3-oxoacyl-[acyl-carrier-protein] synthase 1	0	0	0	0	0	1	0	0	0	0	0	0	0
group_661	Hypothetical protein	0	0	0	0	0	1	1	1	1	1	1	1	1
group_662	Hypothetical protein	0	0	0	0	0	1	0	0	0	0	0	0	0
group_663	RNA-binding protein Hfq	0	0	0	0	0	1	0	0	0	0	0	0	0
group_664	Hypothetical protein	0	0	0	0	0	1	0	0	0	0	0	0	0
group_665	Hypothetical protein	0	0	0	0	0	1	0	0	0	0	0	0	0
group_666	Hypothetical protein	0	0	0	0	0	1	0	0	0	0	0	0	0
group_667	Putative FAD-linked oxidoreductase	0	0	0	0	0	1	0	0	0	0	0	0	0
group_668	Hypothetical protein	0	0	0	0	0	1	0	0	0	0	0	0	0
group_671	Hypothetical protein	0	0	0	0	0	1	0	0	0	0	0	0	0
group_674	Hypothetical protein	0	0	0	0	0	1	0	0	0	0	0	0	0
group_675	Hypothetical protein	0	0	0	0	0	1	0	0	0	0	0	0	0
group_677	Hypothetical protein	0	0	0	0	0	1	0	0	0	0	0	0	0
group_678	Hypothetical protein	0	0	0	0	0	1	0	0	0	0	0	0	0
group_679	HTH-type transcriptional regulator PrtR	0	0	0	0	0	1	0	0	0	0	0	0	0
group_683	Hypothetical protein	0	0	0	0	0	1	0	0	0	0	0	0	0
group_684	Hypothetical protein	0	0	0	0	0	1	0	0	0	0	0	0	0
group_685	Hypothetical protein	0	0	0	0	0	1	0	0	0	0	0	0	0
group_687	Hypothetical protein	0	0	0	0	0	1	0	0	0	0	0	0	0
group_688	Hypothetical protein	0	0	0	0	0	1	0	0	0	0	0	0	0
group_690	Hypothetical protein	0	0	0	0	0	1	0	0	0	0	0	0	0
group_693	Hypothetical protein	0	0	0	0	0	1	0	0	0	0	0	0	0
group_695	Hypothetical protein	0	0	0	0	0	1	0	0	0	0	0	0	0
group_696	Hypothetical protein	0	0	0	0	0	1	0	0	0	0	0	0	0
group_697	Hypothetical protein	0	0	0	0	0	1	0	0	0	0	0	0	0
group_698	Hypothetical protein	0	0	0	0	0	1	0	0	0	0	0	0	0
group_699	Hypothetical protein	0	0	0	0	0	1	0	0	0	0	0	0	0
group_7	Hypothetical protein	0	1	1	1	0	1	1	1	1	1	1	1	1
group_700	Putative HTH-type transcriptional regulator	0	0	0	0	0	1	0	0	0	0	0	0	0
group_701	Hypothetical protein	0	0	0	0	0	1	0	0	0	0	0	0	0
group_702	Hypothetical protein	0	0	0	0	0	1	0	0	0	0	0	0	0
group_703	Hypothetical protein	0	0	0	0	0	1	0	0	0	0	0	0	0
group_704	Hypothetical protein	0	0	0	0	0	1	0	0	0	0	0	0	0
group_705	Hypothetical protein	0	0	0	0	0	1	0	0	0	0	0	0	0
group_706	Hypothetical protein	0	0	0	0	0	1	0	0	0	0	0	0	0
group_707	Hypothetical protein	0	0	0	0	0	1	0	0	1	1	0	0	0
group_708	Hypothetical protein	0	0	0	0	0	1	0	0	1	1	0	0	0
group_709	Hypothetical protein	0	0	0	0	0	0	1	0	0	0	0	0	0
group_710	Hypothetical protein	0	0	0	0	0	0	1	0	0	0	0	0	0
group_711	Hypothetical protein	0	0	0	0	0	0	0	1	0	0	0	0	0
group_712	Hypothetical protein	0	0	0	0	0	0	0	1	0	0	0	0	0
group_714	Hypothetical protein	0	0	0	0	0	0	0	1	0	0	0	0	0
group_715	Hypothetical protein	0	0	0	0	0	0	0	1	0	0	0	0	0
group_716	Hypothetical protein	0	0	0	0	0	0	0	1	0	0	0	0	0
group_717	Hypothetical protein	0	0	0	0	0	0	0	1	0	0	0	0	0
group_718	LexA repressor	0	0	0	0	0	0	0	1	0	0	0	0	0
group_719	Hypothetical protein	0	0	0	0	0	0	0	1	0	0	0	0	0
group_720	Hypothetical protein	0	0	0	0	0	0	0	1	0	0	0	0	0
group_721	Hypothetical protein	0	0	0	0	0	0	0	1	0	0	0	0	0
group_722	Hypothetical protein	0	0	0	0	0	0	0	1	0	0	0	0	0
group_723	Hypothetical protein	0	0	0	0	0	0	0	1	0	0	0	0	0
group_724	Hypothetical protein	0	0	0	0	0	0	0	1	0	0	0	0	0
group_725	Hypothetical protein	0	0	0	0	0	0	0	1	0	0	0	0	0
group_726	Hypothetical protein	0	0	0	0	0	0	0	1	0	0	0	0	0
group_727	Hypothetical protein	0	0	0	0	0	0	0	1	0	0	0	0	0
group_728	Hypothetical protein	0	0	0	0	0	0	0	1	0	0	0	0	0
group_729	Hypothetical protein	0	0	0	0	0	0	0	1	0	0	0	0	0
group_731	Hypothetical protein	0	0	0	0	0	0	0	1	0	0	0	0	0
group_732	Hypothetical protein	0	0	0	0	0	0	0	1	0	0	0	0	0
group_733	Hypothetical protein	0	0	0	0	0	0	0	1	0	0	0	0	0
group_734	Hypothetical protein	0	0	0	0	0	0	0	1	0	0	0	0	0
group_735	Hypothetical protein	0	0	0	0	0	0	0	1	0	0	0	0	0
group_736	Hypothetical protein	0	0	0	0	0	0	0	1	0	0	0	0	0
group_737	Hypothetical protein	0	0	0	0	0	0	0	1	0	0	0	0	0
group_738	Hypothetical protein	0	0	0	0	0	0	0	1	0	0	0	0	0
group_739	Hypothetical protein	0	0	0	0	0	0	0	1	0	0	0	0	0
group_740	Hypothetical protein	0	0	0	0	0	0	0	1	0	0	0	0	0
group_741	Hypothetical protein	0	0	0	0	0	0	0	1	0	0	0	0	0
group_742	Hypothetical protein	0	0	0	0	0	0	0	1	0	0	0	0	0
group_743	Hypothetical protein	0	0	0	0	0	0	0	1	0	0	0	0	0
group_744	Hypothetical protein	0	0	0	0	0	0	0	1	0	0	0	0	0
group_745	Hypothetical protein	0	0	0	0	0	0	0	1	0	0	0	0	0
group_746	Hypothetical protein	0	0	0	0	0	0	0	1	0	0	0	0	0
group_747	Hypothetical protein	0	0	0	0	0	0	0	1	0	0	0	0	0
group_748	Hypothetical protein	0	0	0	0	0	0	0	1	0	0	0	0	0
group_749	Hypothetical protein	0	0	0	0	0	0	0	1	0	0	0	0	0
group_750	Hypothetical protein	0	0	0	0	0	0	0	1	0	0	0	0	0
group_751	Hypothetical protein	0	0	0	0	0	0	0	1	0	0	0	0	0
group_752	Hypothetical protein	0	0	0	0	0	0	0	1	0	0	0	0	0
group_753	Hypothetical protein	0	0	0	0	0	0	0	1	0	0	0	0	0
group_754	Hypothetical protein	0	0	0	0	0	0	0	1	0	0	0	0	0
group_755	Hypothetical protein	0	0	0	0	0	0	0	1	0	0	0	0	0
group_756	Hypothetical protein	0	0	0	0	0	0	0	1	0	0	0	0	0
group_757	Hypothetical protein	0	0	0	0	0	0	0	1	0	0	0	0	0
group_759	Hypothetical protein	0	0	0	0	0	0	0	1	0	0	0	0	0
group_760	Hypothetical protein	0	0	0	0	0	0	0	1	0	0	0	0	0
group_761	Hypothetical protein	0	0	0	0	0	0	0	1	0	0	0	0	0
group_762	Hypothetical protein	0	0	0	0	0	0	0	1	0	0	0	0	0
group_763	Hypothetical protein	0	0	0	0	0	0	0	1	0	0	0	0	0
group_764	Hypothetical protein	0	0	0	0	0	0	0	1	0	0	0	0	0
group_765	Hypothetical protein	0	0	0	0	0	0	0	1	0	0	0	0	0
group_766	Hypothetical protein	0	0	0	0	0	0	0	1	0	0	0	0	0
group_767	Hypothetical protein	0	0	0	0	0	0	0	1	0	0	0	0	0
group_768	Hypothetical protein	0	0	0	0	0	0	0	1	0	0	0	0	0
group_769	Hypothetical protein	0	0	0	0	0	0	0	1	0	0	0	0	0
group_770	Hypothetical protein	0	0	0	0	0	0	0	1	0	0	0	0	0
group_771	Hypothetical protein	0	0	0	0	0	0	0	1	0	0	0	0	0
group_772	Hypothetical protein	0	0	0	0	0	0	0	1	0	0	0	0	0
group_773	Hypothetical protein	0	0	0	0	0	0	0	1	0	0	0	0	0
group_774	Hypothetical protein	0	0	0	0	0	0	0	1	0	0	0	0	0
group_775	Hypothetical protein	0	0	0	0	0	0	0	1	0	0	0	0	0
group_776	Hypothetical protein	0	0	0	0	0	0	0	1	0	0	0	0	0
group_777	Hypothetical protein	0	0	0	0	0	0	0	1	0	0	0	0	0
group_778	Hypothetical protein	0	0	0	0	0	0	0	1	0	0	0	0	0
group_779	Hypothetical protein	0	0	0	0	0	0	0	1	0	0	0	0	0
group_780	Hypothetical protein	0	0	0	0	0	0	0	1	0	0	0	0	0
group_781	Hypothetical protein	0	0	0	0	0	0	0	1	0	0	0	0	0
group_782	Hypothetical protein	0	0	0	0	0	0	0	1	0	0	0	0	0
group_783	Hypothetical protein	0	0	0	0	0	0	0	1	0	0	0	0	0
group_784	Hypothetical protein	0	0	0	0	0	0	0	1	0	0	0	0	0
group_785	Hypothetical protein	0	0	0	0	0	0	0	1	0	0	0	0	0
group_786	Hypothetical protein	0	0	0	0	0	0	0	1	0	0	0	0	0
group_787	Hypothetical protein	0	0	0	0	0	0	0	1	0	0	0	0	0
group_788	Hypothetical protein	0	0	0	0	0	0	0	1	0	0	0	0	0
group_789	Hypothetical protein	0	0	0	0	0	0	0	0	1	1	1	1	1
group_79	Hypothetical protein	0	0	1	0	1	0	0	1	1	1	1	1	1
group_790	Hypothetical protein	0	0	0	0	0	0	0	0	1	1	1	1	1
group_791	Hypothetical protein	0	0	0	0	0	0	0	0	1	1	1	1	1
group_792	Hypothetical protein	0	0	0	0	0	0	0	0	1	1	1	1	1
group_793	Hypothetical protein	0	0	0	0	0	0	0	0	1	1	1	0	1
group_794	Hypothetical protein	0	0	0	0	0	0	0	0	1	1	1	1	1
group_795	Hypothetical protein	0	0	0	0	0	0	0	0	1	1	1	1	1
group_797	Hypothetical protein	0	0	0	0	0	0	0	0	1	1	1	1	1
group_798	Hypothetical protein	0	0	0	0	0	0	0	0	1	1	1	1	1
group_799	Hypothetical protein	0	0	0	0	0	0	0	0	1	1	1	1	1
group_80	Hypothetical protein	0	0	1	0	1	0	0	1	1	1	1	1	1
group_800	Hypothetical protein	0	0	0	0	0	0	0	0	1	1	1	1	1
group_801	Hypothetical protein	0	0	0	0	0	0	0	0	1	1	1	1	1
group_802	LexA repressor	0	0	0	0	0	0	0	0	1	1	1	1	1
group_803	Hypothetical protein	0	0	0	0	0	0	0	0	1	1	1	1	1
group_804	Hypothetical protein	0	0	0	0	0	0	0	0	1	1	1	1	1
group_805	Hypothetical protein	0	0	0	0	0	0	0	0	1	0	0	0	0
group_806	Hypothetical protein	0	0	0	0	0	0	0	0	1	0	0	0	0
group_808	Hypothetical protein	0	0	0	0	0	0	0	0	1	1	1	0	0
group_809	Hypothetical protein	0	0	0	0	0	0	0	0	0	1	0	0	1
group_810	3-oxoadipate CoA-transferase subunit A	0	0	0	0	0	0	0	0	0	1	0	0	0
group_812	Hypothetical protein	0	0	0	0	0	0	0	0	0	0	1	0	0
group_813	Hypothetical protein	0	0	0	0	0	0	0	0	0	0	0	1	0
group_814	Hypothetical protein	0	0	0	0	0	0	0	0	0	0	0	1	0
group_815	Hypothetical protein	0	0	0	0	0	0	0	0	0	0	0	1	0
group_816	Hypothetical protein	0	0	0	0	0	0	0	0	0	0	0	1	0
group_817	Hypothetical protein	0	0	0	0	0	0	0	0	0	0	0	1	0
group_818	Hypothetical protein	0	0	0	0	0	0	0	0	0	0	0	1	0
group_819	Hypothetical protein	0	0	0	0	0	0	0	0	0	0	0	1	0
group_820	Hypothetical protein	0	0	0	0	0	0	0	0	0	0	0	1	0
group_821	Hypothetical protein	0	0	0	0	0	0	0	0	0	0	0	1	0
group_822	Hypothetical protein	0	0	0	0	0	0	0	0	0	0	0	1	0
group_823	Hypothetical protein	0	0	0	0	0	0	0	0	0	0	0	1	0
group_824	Hypothetical protein	0	0	0	0	0	0	0	0	0	0	0	1	0
group_825	Hypothetical protein	0	0	0	0	0	0	0	0	0	0	0	1	0
group_826	Hypothetical protein	0	0	0	0	0	0	0	0	0	0	0	1	0
group_827	Hypothetical protein	0	0	0	0	0	0	0	0	0	0	0	1	0
group_828	Hypothetical protein	0	0	0	0	0	0	0	0	0	0	0	1	0
group_829	Hypothetical protein	1	1	0	0	1	0	0	0	1	1	0	1	1
group_830	Hypothetical protein	0	0	0	0	0	0	0	0	0	0	0	1	0
group_831	Hypothetical protein	0	0	0	0	0	0	0	0	0	0	0	1	0
group_832	Hypothetical protein	0	0	0	0	0	0	0	0	0	0	0	1	0
group_833	Hypothetical protein	0	0	0	0	0	0	0	0	0	0	0	1	0
group_834	Hypothetical protein	0	0	0	0	0	0	0	0	0	0	0	1	0
group_836	Hypothetical protein	0	0	0	0	0	0	0	0	0	0	0	1	0
group_837	Hypothetical protein	0	0	0	0	0	0	0	0	0	0	0	1	0
group_838	Hypothetical protein	0	0	0	0	0	0	0	0	0	0	0	1	0
group_839	Hypothetical protein	0	0	0	0	0	0	0	0	0	0	0	1	0
group_840	molecular chaperone	0	0	0	0	0	0	0	0	0	0	0	1	0
group_841	Hypothetical protein	0	0	0	0	0	0	0	0	0	0	0	1	0
group_842	Hypothetical protein	0	0	0	0	0	0	0	0	0	0	0	1	0
group_843	Hypothetical protein	0	0	0	0	0	0	0	0	0	0	0	1	0
group_844	Hypothetical protein	0	0	0	0	0	0	0	0	0	0	0	1	0
group_845	Hypothetical protein	0	0	0	0	0	0	0	0	0	0	0	1	0
group_846	Hypothetical protein	0	0	0	0	0	0	0	0	0	0	0	1	0
group_847	Hypothetical protein	0	0	0	0	0	0	0	0	0	0	0	1	0
group_848	Hypothetical protein	0	0	0	0	0	0	0	0	0	0	0	1	0
group_849	Hypothetical protein	0	0	0	0	0	0	0	0	0	0	0	1	0
group_850	Hypothetical protein	0	0	0	0	0	0	0	0	0	0	0	1	0
group_851	4-(cytidine 5'-diphospho)-2-C-methyl-D-erythritol kinase	0	0	0	0	0	0	0	0	0	0	0	1	0
group_852	Hypothetical protein	0	0	0	0	0	0	0	0	0	0	0	1	0
group_853	Hypothetical protein	0	0	0	0	0	0	0	0	0	0	0	1	0
group_854	Hypothetical protein	0	0	0	0	0	0	0	0	0	0	0	1	0
group_855	Hypothetical protein	0	0	0	0	0	0	0	0	0	0	0	1	0
group_856	Hypothetical protein	0	0	0	0	0	0	0	0	0	0	0	1	0
group_857	Hypothetical protein	0	0	0	0	0	0	0	0	0	0	0	1	0
group_891	Hypothetical protein	1	1	0	1	1	1	1	1	1	0	1	1	1
group_92	Hypothetical protein	1	1	1	1	1	1	1	1	1	1	0	0	1
group_99	Hypothetical protein	1	1	1	1	1	0	0	1	1	1	1	1	1
gudD	Glucarate dehydratase	1	1	1	1	1	1	1	1	0	0	0	0	0
gudP_1	Putative glucarate transporter	1	1	1	1	1	1	1	1	0	0	0	0	0
hchA_2	Molecular chaperone Hsp31 and glyoxalase 3	1	1	1	1	1	1	1	1	1	1	1	0	1
hchA_3	Molecular chaperone Hsp31 and glyoxalase 3	1	1	1	1	1	1	1	1	1	1	1	0	1
hfq	RNA-binding protein Hfq RNA-binding protein Hfq	1	1	1	1	1	0	1	1	1	1	1	1	1
hisN	Histidinol-phosphatase	1	1	0	1	1	1	1	1	1	1	1	1	1
hutU_2	Urocanate hydratase	0	0	0	0	0	1	0	0	0	0	0	0	0
intS_1	Prophage integrase IntS	1	1	1	1	1	0	0	1	1	1	1	1	1
intS_2	Prophage integrase IntS	1	1	1	1	1	1	1	0	1	1	1	1	1
kstR2_3	HTH-type transcriptional repressor KstR2	0	0	0	0	0	1	0	0	0	0	0	0	0
lexA_2	LexA repressor	1	1	1	1	1	1	1	0	1	1	1	1	1
lexA_3	LexA repressor LexA repressor	1	1	1	1	1	1	1	1	0	0	0	0	0
livQ	6'''-hydroxyparomomycin C oxidase	1	1	0	1	1	1	1	1	1	1	1	1	1
lutR	HTH-type transcriptional regulator LutR	1	1	1	1	1	1	1	1	0	0	0	0	0
mexA	Multidrug resistance protein MexA	1	1	1	1	1	1	1	0	1	1	1	1	1
mobA_3	Mobilization protein A	1	0	1	1	1	1	1	1	1	1	1	1	1
mobA_4	Mobilization protein A	1	1	0	1	1	1	1	1	0	1	1	0	1
nadX_2	L-aspartate dehydrogenase	1	1	1	1	1	1	1	0	1	1	1	1	1
neo	Aminoglycoside 3'-phosphotransferase	1	1	1	0	1	1	1	1	1	1	1	1	1
nimR_3	HTH-type transcriptional regulator NimR	1	1	1	1	1	1	1	1	1	1	1	0	1
oprM_1	Outer membrane protein OprM	1	1	1	1	1	1	1	0	1	1	1	0	1
pao	Pseudooxynicotine oxidase	1	1	1	1	1	1	1	0	1	1	1	1	1
pcaI_2	3-oxoadipate CoA-transferase subunit A 3-oxoadipate CoA-transferase subunit A	1	1	1	1	1	1	1	1	1	0	1	1	1
pcaU_1	Pca operon regulatory protein	1	1	1	1	1	1	1	1	1	1	1	1	0
pgrR_3	HTH-type transcriptional regulator PgrR	1	1	1	1	1	1	1	0	1	1	1	1	1
pliG	Inhibitor of g-type lysozyme	1	1	1	0	1	1	1	1	1	1	0	1	1
prfB	Peptide chain release factor RF2	1	1	1	1	1	1	1	1	1	1	1	0	1
prtR_3	HTH-type transcriptional regulator PrtR HTH-type transcriptional regulator PrtR	0	0	1	0	1	0	0	0	0	0	0	0	0
puuB_1	Gamma-glutamylputrescine oxidoreductase	1	1	1	1	1	1	1	0	1	1	1	1	1
puuC	Aldehyde dehydrogenase PuuC	1	1	1	1	1	1	1	0	1	1	1	1	1
recE	Exodeoxyribonuclease 8	1	1	1	1	1	1	1	0	1	1	1	1	1
repE_1	Replication initiation protein	0	0	0	0	0	1	0	0	0	0	0	0	0
repE_2	Replication initiation protein	0	0	0	0	0	1	0	0	0	0	0	0	0
ribN_1	Riboflavin transporter	1	1	1	1	1	1	1	1	0	0	0	0	0
rlmH	Ribosomal RNA large subunit methyltransferase H	1	1	1	1	1	1	1	1	1	1	1	0	1
rluA_1	Ribosomal large subunit pseudouridine synthase A	1	1	1	1	1	1	1	1	1	1	1	0	1
rluA_2	Ribosomal large subunit pseudouridine synthase A	1	1	1	1	1	1	1	1	1	1	1	0	1
rluB	Ribosomal large subunit pseudouridine synthase B	1	1	1	1	1	1	1	1	1	1	1	0	1
rluC	Ribosomal large subunit pseudouridine synthase C	1	1	1	1	1	1	1	1	1	1	1	0	1
rluD	Ribosomal large subunit pseudouridine synthase D	1	1	1	1	1	1	1	1	1	1	1	0	1
rluE	Ribosomal large subunit pseudouridine synthase E	1	1	1	1	1	1	1	1	1	1	1	0	1
rocC_3	Amino-acid permease RocC	0	0	0	0	0	1	0	0	0	0	0	0	0
rsuA	Ribosomal small subunit pseudouridine synthase A	1	1	1	1	1	1	1	1	1	1	1	0	1
rtxA	Multifunctional-autoprocessing repeats-in-toxin	1	1	1	1	1	1	1	0	1	1	1	1	1
rutD	Putative aminoacrylate hydrolase RutD	1	1	1	1	1	1	1	0	1	1	1	1	1
spoT_2	Bifunctional (p)ppGpp synthase/hydrolase SpoT	1	1	1	1	1	1	1	0	1	1	1	1	1
srrA	Transcriptional regulatory protein SrrA	1	1	1	1	1	1	1	0	1	1	1	1	1
surE_2	5'-nucleotidase SurE	1	1	1	1	1	1	1	0	1	1	1	1	1
tauB_2	Taurine import ATP-binding protein TauB	1	1	1	1	1	1	1	1	1	1	1	0	1
thiG_2	Thiazole synthase	1	1	0	1	1	0	1	1	1	1	1	1	1
trpB_1	Tryptophan synthase beta chain	1	1	1	1	1	0	1	1	1	1	1	1	1
truA	tRNA pseudouridine synthase A	1	1	1	1	1	1	1	1	1	1	1	0	1
truB	tRNA pseudouridine synthase B	1	1	1	1	1	1	1	1	1	1	1	0	1
tuf1	Elongation factor Tu	1	1	1	1	1	1	1	1	1	1	0	1	1
tufB	Elongation factor Tu 2	0	0	1	0	0	1	0	1	0	0	1	0	0
tyrB_2	Aromatic-amino-acid aminotransferase	0	0	0	0	0	1	0	0	0	0	0	0	0
valS_2	Valine--tRNA ligase	0	0	0	0	0	1	0	0	0	0	0	0	0
virB6	Type IV secretion system protein VirB6	1	0	1	1	1	1	1	1	1	1	1	1	1
virS_1	HTH-type transcriptional regulator VirS	1	1	1	1	1	1	1	0	1	1	1	1	1
xerC_1	Tyrosine recombinase XerC	0	0	0	0	0	0	0	1	0	0	0	0	0
xerD_2	Tyrosine recombinase XerD	1	1	1	1	1	0	0	1	1	1	1	1	1
yafQ	mRNA interferase YafQ	1	1	0	1	1	1	1	1	1	1	1	1	1
ybjJ_3	Inner membrane protein YbjJ	1	1	0	1	1	1	1	1	1	1	1	1	1
yddE_1	Putative isomerase YddE	1	1	1	1	1	1	1	1	1	1	1	0	1
ydiO	Putative BsuMI modification methylase subunit YdiO	0	0	0	0	0	1	0	0	0	0	0	0	0
ydiP	Putative BsuMI modification methylase subunit YdiP	0	0	1	0	1	0	0	0	0	0	0	0	0
yedQ	Putative diguanylate cyclase YedQ	0	0	0	0	0	1	0	0	0	0	0	0	0
yhjE_2	Inner membrane metabolite transport protein YhjE	1	1	1	1	1	1	1	1	1	1	1	0	1
yhjE_3	Inner membrane metabolite transport protein YhjE	1	1	1	1	1	1	1	1	1	1	1	0	1
yxaF_1	Putative HTH-type transcriptional regulator YxaF	1	1	1	1	1	1	1	1	1	1	0	1	1
